# Supplementary material for: Latent inter-organ mechanism of idiopathic pulmonary fibrosis unveiled by a generative computational approach
Source: Sci Rep. 2023 Dec 11;13:21981. doi: 10.1038/s41598-023-49281-0 (PMC10713585; doi:10.1038/s41598-023-49281-0)
Supplement: Supplementary file 2 — Supplementary Table S1. [file 41598_2023_49281_MOESM2_ESM.xlsx]

## Sheet: Sheet1
Gene symbol	Gene name	Disease	Modality
ACSBG1	acyl-CoA synthetase bubblegum family member 1	rheumatoid arthritis	['AlteredExpression', 'GeneticVariation', 'Biomarker']
ACSBG1	acyl-CoA synthetase bubblegum family member 1	malignant neoplasm of breast	['AlteredExpression', 'GeneticVariation']
ACSBG1	acyl-CoA synthetase bubblegum family member 1	lymphoma	['AlteredExpression', 'Biomarker']
ACSBG1	acyl-CoA synthetase bubblegum family member 1	neoplasms	['AlteredExpression', 'GeneticVariation', 'Biomarker']
ACSBG1	acyl-CoA synthetase bubblegum family member 1	malignant neoplasms	['GeneticVariation']
ACSBG1	acyl-CoA synthetase bubblegum family member 1	adrenoleukodystrophy	['AlteredExpression', 'Biomarker']
ACSBG1	acyl-CoA synthetase bubblegum family member 1	colitis	['Biomarker']
ACSBG1	acyl-CoA synthetase bubblegum family member 1	ulcerative colitis	['Biomarker']
ACSBG1	acyl-CoA synthetase bubblegum family member 1	crohn disease	['Biomarker']
ACSBG1	acyl-CoA synthetase bubblegum family member 1	malnutrition	['Biomarker']
ACSBG1	acyl-CoA synthetase bubblegum family member 1	huntington disease	['Biomarker']
ACSBG1	acyl-CoA synthetase bubblegum family member 1	irritable bowel syndrome	['Biomarker']
ACSBG1	acyl-CoA synthetase bubblegum family member 1	malignant lymphoma - centrocytic|mantle cell lymphoma|centrocytic lymphoma	['Biomarker']
ACSBG1	acyl-CoA synthetase bubblegum family member 1	multiple myeloma	['Biomarker']
ACSBG1	acyl-CoA synthetase bubblegum family member 1	systemic scleroderma	['AlteredExpression']
ACSBG1	acyl-CoA synthetase bubblegum family member 1	mycosis fungoides	['GeneticVariation']
ACSBG1	acyl-CoA synthetase bubblegum family member 1	primary malignant neoplasm	['GeneticVariation']
ACSBG1	acyl-CoA synthetase bubblegum family member 1	parkinson disease	['Biomarker']
ACSBG1	acyl-CoA synthetase bubblegum family member 1	chronic kidney diseases	['AlteredExpression']
ACSBG1	acyl-CoA synthetase bubblegum family member 1	classical hodgkin lymphoma	['Biomarker']
ACSBG1	acyl-CoA synthetase bubblegum family member 1	malignant neoplasm of lung	['AlteredExpression']
ACSBG1	acyl-CoA synthetase bubblegum family member 1	colon carcinoma	['Biomarker']
ACSBG1	acyl-CoA synthetase bubblegum family member 1	breast carcinoma	['GeneticVariation']
ACSBG1	acyl-CoA synthetase bubblegum family member 1	intestinal obstruction	['Biomarker']
ACSBG1	acyl-CoA synthetase bubblegum family member 1	virus diseases	['Biomarker']
ACSBG1	acyl-CoA synthetase bubblegum family member 1	lymphoma, non-hodgkin	['Biomarker']
ACSBG1	acyl-CoA synthetase bubblegum family member 1	long qt syndrome|ectopic rhythm|nodal rhythm disorder|other specified cardiac arrhythmias|brugada syndrome (disorder)	['Biomarker']
ACSBG1	acyl-CoA synthetase bubblegum family member 1	hodgkin disease	['Biomarker']
ACSBG1	acyl-CoA synthetase bubblegum family member 1	anastomosis	['Biomarker']
ACSBG1	acyl-CoA synthetase bubblegum family member 1	liver carcinoma	['Biomarker']
ACSBG1	acyl-CoA synthetase bubblegum family member 1	autoimmune diseases|congenital chromosomal disease	['Biomarker']
ACSBG1	acyl-CoA synthetase bubblegum family member 1	adult classical hodgkin lymphoma	['Biomarker']
ACSBG1	acyl-CoA synthetase bubblegum family member 1	adult hodgkin lymphoma	['Biomarker']
ACSBG1	acyl-CoA synthetase bubblegum family member 1	adult non-hodgkin lymphoma	['Biomarker']
ACSBG1	acyl-CoA synthetase bubblegum family member 1	adult primary cutaneous anaplastic large cell lymphoma	['AlteredExpression', 'Biomarker']
ACSBG1	acyl-CoA synthetase bubblegum family member 1	aggressive non-hodgkin lymphoma	['Biomarker']
ACSBG1	acyl-CoA synthetase bubblegum family member 1	breast adenocarcinoma	['Biomarker']
ACSBG1	acyl-CoA synthetase bubblegum family member 1	carcinoma of lung	['AlteredExpression']
ACSBG1	acyl-CoA synthetase bubblegum family member 1	childhood hodgkin lymphoma	['Biomarker']
ACSBG1	acyl-CoA synthetase bubblegum family member 1	childhood non-hodgkin lymphoma	['Biomarker']
ACSBG1	acyl-CoA synthetase bubblegum family member 1	chronic active ebv infection of t-and nk-cell type, systemic form	['Biomarker']
ACSBG1	acyl-CoA synthetase bubblegum family member 1	chronic lymphocytic leukemia	['AlteredExpression', 'Biomarker']
ACSBG1	acyl-CoA synthetase bubblegum family member 1	diffuse large b-cell lymphoma	['Biomarker']
ACSBG1	acyl-CoA synthetase bubblegum family member 1	epstein-barr virus infections	['Biomarker']
ACSBG1	acyl-CoA synthetase bubblegum family member 1	glioma	['GeneticVariation']
ACSBG1	acyl-CoA synthetase bubblegum family member 1	hairy cell leukemia	['Biomarker']
ACSBG1	acyl-CoA synthetase bubblegum family member 1	high grade lymphoma (neoplasm)	['Biomarker']
ACSBG1	acyl-CoA synthetase bubblegum family member 1	human immunodeficiency virus (hiv) ii infection category b1	['Biomarker']
ACSBG1	acyl-CoA synthetase bubblegum family member 1	immune system diseases	['Biomarker']
ACSBG1	acyl-CoA synthetase bubblegum family member 1	immune thrombocytopenic purpura	['Biomarker']
ACSBG1	acyl-CoA synthetase bubblegum family member 1	immunologic deficiency syndromes	['Biomarker']
ACSBG1	acyl-CoA synthetase bubblegum family member 1	immunosuppression	['Biomarker']
ACSBG1	acyl-CoA synthetase bubblegum family member 1	inflammatory bowel diseases	['Biomarker']
ACSBG1	acyl-CoA synthetase bubblegum family member 1	lymphohistiocytosis, hemophagocytic	['Biomarker']
ACSBG1	acyl-CoA synthetase bubblegum family member 1	lymphoid hyperplasia	['Biomarker']
ACSBG1	acyl-CoA synthetase bubblegum family member 1	lymphoma, non-hodgkin, familial	['Biomarker']
ACSBG1	acyl-CoA synthetase bubblegum family member 1	lymphomatoid papulosis	['Biomarker']
ACSBG1	acyl-CoA synthetase bubblegum family member 1	lymphoproliferative disorders	['Biomarker']
ACSBG1	acyl-CoA synthetase bubblegum family member 1	malignant lymphoma - lymphoplasmacytic	['Biomarker']
ACSBG1	acyl-CoA synthetase bubblegum family member 1	mammary neoplasms	['Biomarker']
ACSBG1	acyl-CoA synthetase bubblegum family member 1	neurodegenerative disorders	['Biomarker']
ACSBG1	acyl-CoA synthetase bubblegum family member 1	parkinson disease, late-onset	['Biomarker']
ACSBG1	acyl-CoA synthetase bubblegum family member 1	primary cutaneous anaplastic large cell lymphoma	['AlteredExpression', 'Biomarker']
ACSBG1	acyl-CoA synthetase bubblegum family member 1	primary malignant neoplasm of lung	['AlteredExpression']
ACSBG1	acyl-CoA synthetase bubblegum family member 1	primary sjögren syndrome	['AlteredExpression']
ACSBG1	acyl-CoA synthetase bubblegum family member 1	t-cell lymphoma	['Biomarker']
ACSBG1	acyl-CoA synthetase bubblegum family member 1	waldenstrom macroglobulinemia	['Biomarker']
ALAS2	5'-aminolevulinate synthase 2	splenomegaly	['Biomarker']
ALAS2	5'-aminolevulinate synthase 2	ataxia	['Biomarker']
ALAS2	5'-aminolevulinate synthase 2	cerebellar ataxia	['Biomarker']
ALAS2	5'-aminolevulinate synthase 2	impaired glucose tolerance	['Biomarker']
ALAS2	5'-aminolevulinate synthase 2	fatigue	['Biomarker']
ALAS2	5'-aminolevulinate synthase 2	heart failure	['AlteredExpression']
ALAS2	5'-aminolevulinate synthase 2	congestive heart failure	['AlteredExpression']
ALAS2	5'-aminolevulinate synthase 2	liver diseases	['GeneticVariation']
ALAS2	5'-aminolevulinate synthase 2	psychotic disorders	['Biomarker']
ALAS2	5'-aminolevulinate synthase 2	erythropoietic protoporphyria	['AlteredExpression', 'GeneticVariation', 'Biomarker']
ALAS2	5'-aminolevulinate synthase 2	porphyria, erythropoietic	['GeneticVariation', 'Biomarker']
ALAS2	5'-aminolevulinate synthase 2	mucopolysaccharidosis iv|mucopolysaccharidoses|mucopolysaccharidosis vi|beta-galactosidase deficiency|mucopolysaccharidosis vii|mucopolysaccharidosis iii|beta-ureidopropionase deficiency	['AlteredExpression', 'GeneticVariation', 'Biomarker']
ALAS2	5'-aminolevulinate synthase 2	hereditary coproporphyria|acute intermittent porphyria	['AlteredExpression']
ALAS2	5'-aminolevulinate synthase 2	other cardiomyopathies|cardiomyopathies	['Biomarker']
ALAS2	5'-aminolevulinate synthase 2	nonorganic psychosis	['Biomarker']
ALAS2	5'-aminolevulinate synthase 2	ataxia, spinocerebellar|spinocerebellar ataxia 20|cerebellar ataxia, early onset|spinocerebellar ataxia, autosomal recessive 20	['GeneticVariation']
ALAS2	5'-aminolevulinate synthase 2	clostridium difficile infection	['GeneticVariation']
ALAS2	5'-aminolevulinate synthase 2	disorders of porphyrin metabolism	['GeneticVariation']
ALAS2	5'-aminolevulinate synthase 2	liver carcinoma	['GeneticVariation']
ALAS2	5'-aminolevulinate synthase 2	hepatitis c, chronic	['GeneticVariation']
ALAS2	5'-aminolevulinate synthase 2	myelodysplastic syndrome	['Biomarker']
ALAS2	5'-aminolevulinate synthase 2	acute erythroblastic leukemia	['AlteredExpression']
ALAS2	5'-aminolevulinate synthase 2	acute exacerbation of chronic obstructive airways disease	['Biomarker']
ALAS2	5'-aminolevulinate synthase 2	adult erythroleukemia	['AlteredExpression']
ALAS2	5'-aminolevulinate synthase 2	anemia	['GeneticVariation', 'Biomarker']
ALAS2	5'-aminolevulinate synthase 2	anemia, hemolytic	['Biomarker']
ALAS2	5'-aminolevulinate synthase 2	anemia, macrocytic	['GeneticVariation', 'Biomarker']
ALAS2	5'-aminolevulinate synthase 2	anemia, sickle cell	['GeneticVariation']
ALAS2	5'-aminolevulinate synthase 2	asymptomatic bacteriuria	['Biomarker']
ALAS2	5'-aminolevulinate synthase 2	chronic anemia	['GeneticVariation']
ALAS2	5'-aminolevulinate synthase 2	cockayne syndrome, type i	['GeneticVariation']
ALAS2	5'-aminolevulinate synthase 2	cystathionine beta-synthase deficiency disease	['AlteredExpression']
ALAS2	5'-aminolevulinate synthase 2	dyspnea	['Biomarker']
ALAS2	5'-aminolevulinate synthase 2	dyspnea on exertion	['GeneticVariation']
ALAS2	5'-aminolevulinate synthase 2	erythroleukemia (erythroid/myeloid)	['AlteredExpression']
ALAS2	5'-aminolevulinate synthase 2	hemochromatosis	['GeneticVariation']
ALAS2	5'-aminolevulinate synthase 2	hemoglobinopathies	['GeneticVariation']
ALAS2	5'-aminolevulinate synthase 2	hepatoma, morris	['Biomarker']
ALAS2	5'-aminolevulinate synthase 2	hereditary hemochromatosis	['GeneticVariation', 'Biomarker']
ALAS2	5'-aminolevulinate synthase 2	hyperbilirubinemia	['Biomarker']
ALAS2	5'-aminolevulinate synthase 2	intellectual disability	['Biomarker']
ALAS2	5'-aminolevulinate synthase 2	iron overload	['GeneticVariation', 'Biomarker']
ALAS2	5'-aminolevulinate synthase 2	iron-refractory iron deficiency anemia	['GeneticVariation']
ALAS2	5'-aminolevulinate synthase 2	ischemic cardiomyopathy	['Biomarker']
ALAS2	5'-aminolevulinate synthase 2	lysosomal storage diseases	['AlteredExpression', 'GeneticVariation']
ALAS2	5'-aminolevulinate synthase 2	mental retardation, x-linked	['GeneticVariation']
ALAS2	5'-aminolevulinate synthase 2	mental retardation, x-linked 1	['GeneticVariation']
ALAS2	5'-aminolevulinate synthase 2	metabolic syndrome x	['Biomarker']
ALAS2	5'-aminolevulinate synthase 2	muscle weakness	['Biomarker']
ALAS2	5'-aminolevulinate synthase 2	necrotizing enterocolitis in fetus or newborn	['Biomarker']
ALAS2	5'-aminolevulinate synthase 2	refractory anemia with ringed sideroblasts	['AlteredExpression']
ALAS2	5'-aminolevulinate synthase 2	refractory anemia, without ringed sideroblasts, without excess blasts	['GeneticVariation']
ALAS2	5'-aminolevulinate synthase 2	refractory anemias	['GeneticVariation']
ALAS2	5'-aminolevulinate synthase 2	sideroblastic anemia	['AlteredExpression', 'GeneticVariation', 'Biomarker']
ALAS2	5'-aminolevulinate synthase 2	sleep apnea, central	['GeneticVariation']
ALAS2	5'-aminolevulinate synthase 2	thalassemia intermedia	['GeneticVariation']
ALAS2	5'-aminolevulinate synthase 2	x-linked sideroblastic anemia	['AlteredExpression', 'GeneticVariation', 'Biomarker']
AMD1	adenosylmethionine decarboxylase 1	depressed mood|adjustment disorder with depressed mood|feeling depressed	['AlteredExpression', 'Biomarker']
AMD1	adenosylmethionine decarboxylase 1	anxiety	['Biomarker']
AMD1	adenosylmethionine decarboxylase 1	depressive disorder	['AlteredExpression', 'Biomarker']
AMD1	adenosylmethionine decarboxylase 1	anxiety disorders	['Biomarker']
AMD1	adenosylmethionine decarboxylase 1	alzheimer disease	['Biomarker']
AMD1	adenosylmethionine decarboxylase 1	violence	['Biomarker']
AMD1	adenosylmethionine decarboxylase 1	rheumatoid arthritis	['Biomarker']
AMD1	adenosylmethionine decarboxylase 1	bipolar disorder	['AlteredExpression']
AMD1	adenosylmethionine decarboxylase 1	malignant neoplasm of breast	['Biomarker']
AMD1	adenosylmethionine decarboxylase 1	lymphoma	['GeneticVariation']
AMD1	adenosylmethionine decarboxylase 1	neoplasms	['GeneticVariation', 'Biomarker']
AMD1	adenosylmethionine decarboxylase 1	malignant neoplasms	['Biomarker']
AMD1	adenosylmethionine decarboxylase 1	blindness	['GeneticVariation', 'Biomarker']
AMD1	adenosylmethionine decarboxylase 1	cataract	['Biomarker']
AMD1	adenosylmethionine decarboxylase 1	macular corneal dystrophy|hereditary macular dystrophy|hereditary corneal dystrophy|fuchs|granular dystrophy, corneal|macular dystrophy|corneal dystrophy|dystrophy, granular	['GeneticVariation']
AMD1	adenosylmethionine decarboxylase 1	diabetes	['Biomarker']
AMD1	adenosylmethionine decarboxylase 1	diabetes mellitus	['Biomarker']
AMD1	adenosylmethionine decarboxylase 1	incontinence	['Biomarker']
AMD1	adenosylmethionine decarboxylase 1	glaucoma	['GeneticVariation', 'Biomarker']
AMD1	adenosylmethionine decarboxylase 1	malignant neoplasm of stomach	['GeneticVariation', 'Biomarker']
AMD1	adenosylmethionine decarboxylase 1	myopia, degenerative|myopia	['GeneticVariation', 'Biomarker']
AMD1	adenosylmethionine decarboxylase 1	stomach carcinoma	['GeneticVariation']
AMD1	adenosylmethionine decarboxylase 1	primary malignant neoplasm	['Biomarker']
AMD1	adenosylmethionine decarboxylase 1	mental depression	['AlteredExpression', 'Biomarker']
AMD1	adenosylmethionine decarboxylase 1	obesity	['GeneticVariation']
AMD1	adenosylmethionine decarboxylase 1	osteoporosis	['GeneticVariation']
AMD1	adenosylmethionine decarboxylase 1	uveitis	['Biomarker']
AMD1	adenosylmethionine decarboxylase 1	disorder of eye	['GeneticVariation', 'Biomarker']
AMD1	adenosylmethionine decarboxylase 1	chronic kidney diseases	['GeneticVariation']
AMD1	adenosylmethionine decarboxylase 1	breast carcinoma	['Biomarker']
AMD1	adenosylmethionine decarboxylase 1	carcinoma in situ of prostate|prostate carcinoma	['AlteredExpression', 'Biomarker']
AMD1	adenosylmethionine decarboxylase 1	vitreoretinal dystrophy|pigmentary retinal dystrophy|hereditary retinal dystrophy|stargardt disease	['Biomarker']
AMD1	adenosylmethionine decarboxylase 1	drusen	['Biomarker']
AMD1	adenosylmethionine decarboxylase 1	cutis laxa	['GeneticVariation']
AMD1	adenosylmethionine decarboxylase 1	inflammatory disorder	['Biomarker']
AMD1	adenosylmethionine decarboxylase 1	cardiovascular diseases	['GeneticVariation']
AMD1	adenosylmethionine decarboxylase 1	macular drusen|exudative macular degeneration|macular degeneration	['Biomarker']
AMD1	adenosylmethionine decarboxylase 1	retinal diseases	['Biomarker']
AMD1	adenosylmethionine decarboxylase 1	malignant neoplasm of prostate	['AlteredExpression', 'Biomarker']
AMD1	adenosylmethionine decarboxylase 1	liver carcinoma	['Biomarker']
AMD1	adenosylmethionine decarboxylase 1	prostatic obstruction|prostatic neoplasms	['AlteredExpression']
AMD1	adenosylmethionine decarboxylase 1	age related macular degeneration	['GeneticVariation', 'Biomarker']
AMD1	adenosylmethionine decarboxylase 1	atrophoderma maculatum	['GeneticVariation']
AMD1	adenosylmethionine decarboxylase 1	carcinogenesis	['Biomarker']
AMD1	adenosylmethionine decarboxylase 1	central visual impairment	['Biomarker']
AMD1	adenosylmethionine decarboxylase 1	choroidal retinal neovascularization	['Biomarker']
AMD1	adenosylmethionine decarboxylase 1	cone-rod dystrophy 2	['Biomarker']
AMD1	adenosylmethionine decarboxylase 1	cutis laxa, autosomal recessive	['GeneticVariation']
AMD1	adenosylmethionine decarboxylase 1	diabetes mellitus, insulin-dependent	['GeneticVariation', 'Biomarker']
AMD1	adenosylmethionine decarboxylase 1	diabetes mellitus, non-insulin-dependent	['GeneticVariation', 'Biomarker']
AMD1	adenosylmethionine decarboxylase 1	diabetic macular edema	['GeneticVariation', 'Biomarker']
AMD1	adenosylmethionine decarboxylase 1	epiretinal membrane	['Biomarker']
AMD1	adenosylmethionine decarboxylase 1	exudative age-related macular degeneration	['GeneticVariation', 'Biomarker']
AMD1	adenosylmethionine decarboxylase 1	generalized glycogen storage disease of infants	['Biomarker']
AMD1	adenosylmethionine decarboxylase 1	geographic atrophy	['GeneticVariation', 'Biomarker']
AMD1	adenosylmethionine decarboxylase 1	glycogen storage disease type ii	['GeneticVariation', 'Biomarker']
AMD1	adenosylmethionine decarboxylase 1	heavy drinking	['Biomarker']
AMD1	adenosylmethionine decarboxylase 1	immunologic deficiency syndromes	['Biomarker']
AMD1	adenosylmethionine decarboxylase 1	intraocular pressure disorder	['GeneticVariation']
AMD1	adenosylmethionine decarboxylase 1	leukemogenesis	['Biomarker']
AMD1	adenosylmethionine decarboxylase 1	neurodegenerative disorders	['Biomarker']
AMD1	adenosylmethionine decarboxylase 1	non-alcoholic fatty liver disease	['GeneticVariation']
AMD1	adenosylmethionine decarboxylase 1	optic atrophy, hereditary, leber	['GeneticVariation']
AMD1	adenosylmethionine decarboxylase 1	pediatric obesity	['GeneticVariation', 'Biomarker']
AMD1	adenosylmethionine decarboxylase 1	photopsia	['Biomarker']
AMD1	adenosylmethionine decarboxylase 1	polypoidal choroidal vasculopathy	['GeneticVariation', 'Biomarker']
AMD1	adenosylmethionine decarboxylase 1	proliferative diabetic retinopathy	['Biomarker']
AMD1	adenosylmethionine decarboxylase 1	proliferative vitreoretinopathy	['Biomarker']
AMD1	adenosylmethionine decarboxylase 1	retinal angiomatous proliferation	['GeneticVariation']
AMD1	adenosylmethionine decarboxylase 1	severe myopia	['Biomarker']
AMD1	adenosylmethionine decarboxylase 1	soft drusen	['GeneticVariation', 'Biomarker']
AMD1	adenosylmethionine decarboxylase 1	tumor cell invasion	['AlteredExpression']
AMD1	adenosylmethionine decarboxylase 1	tumor vasculature	['Biomarker']
AMD1	adenosylmethionine decarboxylase 1	unspecified visual loss	['Biomarker']
AMD1	adenosylmethionine decarboxylase 1	wet age-related macular degeneration	['AlteredExpression', 'Biomarker']
AMD1P2	adenosylmethionine decarboxylase 1 pseudogene 2	depressed mood|adjustment disorder with depressed mood|prolonged grief disorder|feeling depressed	['AlteredExpression', 'GeneticVariation', 'Biomarker']
AMD1P2	adenosylmethionine decarboxylase 1 pseudogene 2	anxiety	['Biomarker']
AMD1P2	adenosylmethionine decarboxylase 1 pseudogene 2	depressive disorder	['AlteredExpression', 'GeneticVariation', 'Biomarker']
AMD1P2	adenosylmethionine decarboxylase 1 pseudogene 2	anxiety disorders	['Biomarker']
AMD1P2	adenosylmethionine decarboxylase 1 pseudogene 2	alzheimer disease	['Biomarker']
AMD1P2	adenosylmethionine decarboxylase 1 pseudogene 2	violence	['Biomarker']
AMD1P2	adenosylmethionine decarboxylase 1 pseudogene 2	rheumatoid arthritis	['Biomarker']
AMD1P2	adenosylmethionine decarboxylase 1 pseudogene 2	malignant neoplasm of breast	['Biomarker']
AMD1P2	adenosylmethionine decarboxylase 1 pseudogene 2	neoplasms	['GeneticVariation', 'Biomarker']
AMD1P2	adenosylmethionine decarboxylase 1 pseudogene 2	malignant neoplasms	['Biomarker']
AMD1P2	adenosylmethionine decarboxylase 1 pseudogene 2	blindness	['GeneticVariation', 'Biomarker']
AMD1P2	adenosylmethionine decarboxylase 1 pseudogene 2	cataract	['Biomarker']
AMD1P2	adenosylmethionine decarboxylase 1 pseudogene 2	macular corneal dystrophy|hereditary macular dystrophy|hereditary corneal dystrophy|fuchs|granular dystrophy, corneal|macular dystrophy|corneal dystrophy|dystrophy, granular	['GeneticVariation']
AMD1P2	adenosylmethionine decarboxylase 1 pseudogene 2	diabetes	['Biomarker']
AMD1P2	adenosylmethionine decarboxylase 1 pseudogene 2	diabetes mellitus	['Biomarker']
AMD1P2	adenosylmethionine decarboxylase 1 pseudogene 2	incontinence	['Biomarker']
AMD1P2	adenosylmethionine decarboxylase 1 pseudogene 2	glaucoma	['GeneticVariation', 'Biomarker']
AMD1P2	adenosylmethionine decarboxylase 1 pseudogene 2	myopia, degenerative|myopia	['GeneticVariation', 'Biomarker']
AMD1P2	adenosylmethionine decarboxylase 1 pseudogene 2	primary malignant neoplasm	['Biomarker']
AMD1P2	adenosylmethionine decarboxylase 1 pseudogene 2	mental depression	['AlteredExpression', 'GeneticVariation', 'Biomarker']
AMD1P2	adenosylmethionine decarboxylase 1 pseudogene 2	osteoporosis	['GeneticVariation']
AMD1P2	adenosylmethionine decarboxylase 1 pseudogene 2	uveitis	['Biomarker']
AMD1P2	adenosylmethionine decarboxylase 1 pseudogene 2	disorder of eye	['GeneticVariation', 'Biomarker']
AMD1P2	adenosylmethionine decarboxylase 1 pseudogene 2	chronic kidney diseases	['GeneticVariation']
AMD1P2	adenosylmethionine decarboxylase 1 pseudogene 2	breast carcinoma	['Biomarker']
AMD1P2	adenosylmethionine decarboxylase 1 pseudogene 2	vitreoretinal dystrophy|pigmentary retinal dystrophy|hereditary retinal dystrophy|stargardt disease	['Biomarker']
AMD1P2	adenosylmethionine decarboxylase 1 pseudogene 2	drusen	['Biomarker']
AMD1P2	adenosylmethionine decarboxylase 1 pseudogene 2	cutis laxa	['GeneticVariation']
AMD1P2	adenosylmethionine decarboxylase 1 pseudogene 2	inflammatory disorder	['Biomarker']
AMD1P2	adenosylmethionine decarboxylase 1 pseudogene 2	cardiovascular diseases	['GeneticVariation']
AMD1P2	adenosylmethionine decarboxylase 1 pseudogene 2	macular drusen|exudative macular degeneration|macular degeneration	['Biomarker']
AMD1P2	adenosylmethionine decarboxylase 1 pseudogene 2	retinal diseases	['Biomarker']
AMD1P2	adenosylmethionine decarboxylase 1 pseudogene 2	liver carcinoma	['Biomarker']
AMD1P2	adenosylmethionine decarboxylase 1 pseudogene 2	age related macular degeneration	['GeneticVariation', 'Biomarker']
AMD1P2	adenosylmethionine decarboxylase 1 pseudogene 2	atrophoderma maculatum	['GeneticVariation']
AMD1P2	adenosylmethionine decarboxylase 1 pseudogene 2	central visual impairment	['Biomarker']
AMD1P2	adenosylmethionine decarboxylase 1 pseudogene 2	choroidal retinal neovascularization	['Biomarker']
AMD1P2	adenosylmethionine decarboxylase 1 pseudogene 2	cone-rod dystrophy 2	['Biomarker']
AMD1P2	adenosylmethionine decarboxylase 1 pseudogene 2	cutis laxa, autosomal recessive	['GeneticVariation']
AMD1P2	adenosylmethionine decarboxylase 1 pseudogene 2	diabetes mellitus, insulin-dependent	['GeneticVariation', 'Biomarker']
AMD1P2	adenosylmethionine decarboxylase 1 pseudogene 2	diabetes mellitus, non-insulin-dependent	['GeneticVariation', 'Biomarker']
AMD1P2	adenosylmethionine decarboxylase 1 pseudogene 2	diabetic macular edema	['GeneticVariation']
AMD1P2	adenosylmethionine decarboxylase 1 pseudogene 2	epiretinal membrane	['Biomarker']
AMD1P2	adenosylmethionine decarboxylase 1 pseudogene 2	exudative age-related macular degeneration	['GeneticVariation', 'Biomarker']
AMD1P2	adenosylmethionine decarboxylase 1 pseudogene 2	generalized glycogen storage disease of infants	['Biomarker']
AMD1P2	adenosylmethionine decarboxylase 1 pseudogene 2	geographic atrophy	['GeneticVariation', 'Biomarker']
AMD1P2	adenosylmethionine decarboxylase 1 pseudogene 2	glycogen storage disease type ii	['GeneticVariation', 'Biomarker']
AMD1P2	adenosylmethionine decarboxylase 1 pseudogene 2	heavy drinking	['Biomarker']
AMD1P2	adenosylmethionine decarboxylase 1 pseudogene 2	immunologic deficiency syndromes	['Biomarker']
AMD1P2	adenosylmethionine decarboxylase 1 pseudogene 2	intraocular pressure disorder	['GeneticVariation']
AMD1P2	adenosylmethionine decarboxylase 1 pseudogene 2	neurodegenerative disorders	['Biomarker']
AMD1P2	adenosylmethionine decarboxylase 1 pseudogene 2	non-alcoholic fatty liver disease	['GeneticVariation']
AMD1P2	adenosylmethionine decarboxylase 1 pseudogene 2	optic atrophy, hereditary, leber	['GeneticVariation']
AMD1P2	adenosylmethionine decarboxylase 1 pseudogene 2	photopsia	['Biomarker']
AMD1P2	adenosylmethionine decarboxylase 1 pseudogene 2	polypoidal choroidal vasculopathy	['GeneticVariation', 'Biomarker']
AMD1P2	adenosylmethionine decarboxylase 1 pseudogene 2	proliferative diabetic retinopathy	['Biomarker']
AMD1P2	adenosylmethionine decarboxylase 1 pseudogene 2	proliferative vitreoretinopathy	['Biomarker']
AMD1P2	adenosylmethionine decarboxylase 1 pseudogene 2	retinal angiomatous proliferation	['GeneticVariation']
AMD1P2	adenosylmethionine decarboxylase 1 pseudogene 2	severe myopia	['Biomarker']
AMD1P2	adenosylmethionine decarboxylase 1 pseudogene 2	soft drusen	['GeneticVariation', 'Biomarker']
AMD1P2	adenosylmethionine decarboxylase 1 pseudogene 2	tumor vasculature	['Biomarker']
AMD1P2	adenosylmethionine decarboxylase 1 pseudogene 2	unspecified visual loss	['Biomarker']
AMD1P2	adenosylmethionine decarboxylase 1 pseudogene 2	wet age-related macular degeneration	['AlteredExpression', 'Biomarker']
AMH	anti-Mullerian hormone	pain	['GeneticVariation', 'Biomarker']
AMH	anti-Mullerian hormone	miscarriage	['AlteredExpression', 'Biomarker']
AMH	anti-Mullerian hormone	depressed mood|adjustment disorder with depressed mood|feeling depressed	['Biomarker']
AMH	anti-Mullerian hormone	depressive disorder	['Biomarker']
AMH	anti-Mullerian hormone	depressive symptoms	['AlteredExpression', 'Biomarker']
AMH	anti-Mullerian hormone	aortic valve insufficiency	['AlteredExpression', 'Biomarker']
AMH	anti-Mullerian hormone	psoriasis	['Biomarker']
AMH	anti-Mullerian hormone	rheumatoid arthritis	['Biomarker']
AMH	anti-Mullerian hormone	asthma	['Biomarker']
AMH	anti-Mullerian hormone	cerebral arteriosclerosis|vascular degeneration|arteriosclerosis obliterans|coronary arteriosclerosis|atherosclerosis obliterans|arteriolosclerosis|arteriovascular degeneration	['Biomarker']
AMH	anti-Mullerian hormone	atherosclerosis	['AlteredExpression']
AMH	anti-Mullerian hormone	arteriosclerosis	['AlteredExpression']
AMH	anti-Mullerian hormone	cyst	['Biomarker']
AMH	anti-Mullerian hormone	malignant neoplasm of breast	['AlteredExpression', 'Biomarker']
AMH	anti-Mullerian hormone	lymphoma	['Biomarker']
AMH	anti-Mullerian hormone	neoplasms	['GeneticVariation', 'Biomarker']
AMH	anti-Mullerian hormone	malignant neoplasms	['AlteredExpression', 'GeneticVariation', 'Biomarker']
AMH	anti-Mullerian hormone	malignant neoplasm of thyroid	['AlteredExpression']
AMH	anti-Mullerian hormone	thyroid neoplasm	['AlteredExpression']
AMH	anti-Mullerian hormone	carpal tunnel syndrome	['Biomarker']
AMH	anti-Mullerian hormone	vascular diseases	['AlteredExpression']
AMH	anti-Mullerian hormone	cervix carcinoma	['Biomarker']
AMH	anti-Mullerian hormone	coronary artery atheroma|coronary artery disease	['Biomarker']
AMH	anti-Mullerian hormone	coronary heart disease	['Biomarker']
AMH	anti-Mullerian hormone	hypertensive disease	['GeneticVariation', 'Biomarker']
AMH	anti-Mullerian hormone	mental retardation	['AlteredExpression']
AMH	anti-Mullerian hormone	diabetes	['Biomarker']
AMH	anti-Mullerian hormone	diabetes mellitus	['Biomarker']
AMH	anti-Mullerian hormone	multiple sclerosis	['AlteredExpression']
AMH	anti-Mullerian hormone	endometriosis	['AlteredExpression', 'GeneticVariation', 'Biomarker']
AMH	anti-Mullerian hormone	hypospadias	['AlteredExpression']
AMH	anti-Mullerian hormone	hernia	['GeneticVariation', 'Biomarker']
AMH	anti-Mullerian hormone	hernia, inguinal	['Biomarker']
AMH	anti-Mullerian hormone	isolated deficiency of pituitary hormone|idiopathic hypopituitarism|pituitary cachexia|idiopathic growth hormone deficiency|idiopathic hypogonadotropic hypogonadism|panhypopituitarism|hypogonadism, isolated hypogonadotropic|hypogonadotropic hypogonadism|kallmann syndrome|pituitary hormone deficiency|sheehan syndrome	['AlteredExpression', 'Biomarker']
AMH	anti-Mullerian hormone	hypogonadism	['Biomarker']
AMH	anti-Mullerian hormone	male pseudohermaphroditism	['AlteredExpression', 'Biomarker']
AMH	anti-Mullerian hormone	male infertility	['Biomarker']
AMH	anti-Mullerian hormone	azoospermia|oligospermia	['AlteredExpression']
AMH	anti-Mullerian hormone	papilloma	['Biomarker']
AMH	anti-Mullerian hormone	klinefelter syndrome	['AlteredExpression', 'Biomarker']
AMH	anti-Mullerian hormone	adult lymphoma	['Biomarker']
AMH	anti-Mullerian hormone	lordosis	['Biomarker']
AMH	anti-Mullerian hormone	low back pain	['Biomarker']
AMH	anti-Mullerian hormone	back pain	['GeneticVariation']
AMH	anti-Mullerian hormone	lupus erythematosus, systemic	['AlteredExpression', 'Biomarker']
AMH	anti-Mullerian hormone	acromegaly	['AlteredExpression']
AMH	anti-Mullerian hormone	androgen-insensitivity syndrome	['AlteredExpression', 'GeneticVariation']
AMH	anti-Mullerian hormone	malignant neoplasm of ovary	['Biomarker']
AMH	anti-Mullerian hormone	primary malignant neoplasm	['Biomarker']
AMH	anti-Mullerian hormone	pituitary diseases	['Biomarker']
AMH	anti-Mullerian hormone	mental depression	['Biomarker']
AMH	anti-Mullerian hormone	neuromyelitis optica	['Biomarker']
AMH	anti-Mullerian hormone	obesity	['AlteredExpression', 'Biomarker']
AMH	anti-Mullerian hormone	vegetation	['GeneticVariation']
AMH	anti-Mullerian hormone	osteoporosis	['GeneticVariation', 'Biomarker']
AMH	anti-Mullerian hormone	polycystic ovary syndrome	['AlteredExpression', 'GeneticVariation', 'Biomarker']
AMH	anti-Mullerian hormone	vitamin d deficiency	['AlteredExpression']
AMH	anti-Mullerian hormone	female puberty|isosexual precocious puberty	['AlteredExpression']
AMH	anti-Mullerian hormone	precocious puberty|central precocious puberty	['AlteredExpression', 'Biomarker']
AMH	anti-Mullerian hormone	sepsis	['GeneticVariation']
AMH	anti-Mullerian hormone	juvenile arthritis	['AlteredExpression']
AMH	anti-Mullerian hormone	spondylolisthesis	['GeneticVariation', 'Biomarker']
AMH	anti-Mullerian hormone	congenital spondylolisthesis	['GeneticVariation', 'Biomarker']
AMH	anti-Mullerian hormone	chronic insomnia|numbness|long-tract signs	['Biomarker']
AMH	anti-Mullerian hormone	cerebrovascular accident	['Biomarker']
AMH	anti-Mullerian hormone	reifenstein syndrome	['AlteredExpression']
AMH	anti-Mullerian hormone	tuberous sclerosis	['Biomarker']
AMH	anti-Mullerian hormone	chronic kidney diseases	['AlteredExpression', 'Biomarker']
AMH	anti-Mullerian hormone	kidney diseases	['Biomarker']
AMH	anti-Mullerian hormone	turner syndrome	['AlteredExpression', 'GeneticVariation', 'Biomarker']
AMH	anti-Mullerian hormone	noonan syndrome	['AlteredExpression']
AMH	anti-Mullerian hormone	gestational diabetes	['AlteredExpression']
AMH	anti-Mullerian hormone	menopausal syndrome|premature ovarian failure 1|ovarian dysgenesis|ovarian failure, premature	['AlteredExpression', 'GeneticVariation', 'Biomarker']
AMH	anti-Mullerian hormone	ovarian failure	['Biomarker']
AMH	anti-Mullerian hormone	gonadal dysgenesis|pure gonadal dysgenesis	['AlteredExpression', 'GeneticVariation', 'Biomarker']
AMH	anti-Mullerian hormone	premature menopause	['AlteredExpression', 'GeneticVariation', 'Biomarker']
AMH	anti-Mullerian hormone	breast carcinoma	['AlteredExpression', 'Biomarker']
AMH	anti-Mullerian hormone	carcinoma in situ of prostate|prostate carcinoma	['Biomarker']
AMH	anti-Mullerian hormone	endometriosis of ovary	['AlteredExpression']
AMH	anti-Mullerian hormone	endometrial hyperplasia	['Biomarker']
AMH	anti-Mullerian hormone	early pregnancy	['Biomarker']
AMH	anti-Mullerian hormone	sleep disturbances	['GeneticVariation']
AMH	anti-Mullerian hormone	radiculopathy	['AlteredExpression', 'Biomarker']
AMH	anti-Mullerian hormone	lumbar radiculopathy	['Biomarker']
AMH	anti-Mullerian hormone	deficiency of reductase|testicular hypogonadism	['AlteredExpression', 'Biomarker']
AMH	anti-Mullerian hormone	ambiguous genitalia	['Biomarker']
AMH	anti-Mullerian hormone	cardiovascular diseases	['Biomarker']
AMH	anti-Mullerian hormone	endometriosis of uterus	['Biomarker']
AMH	anti-Mullerian hormone	ovarian neoplasm	['AlteredExpression', 'Biomarker']
AMH	anti-Mullerian hormone	obesity, morbid	['Biomarker']
AMH	anti-Mullerian hormone	attention deficit disorder|attention deficit hyperactivity disorder	['AlteredExpression']
AMH	anti-Mullerian hormone	malignant neoplasm of prostate	['Biomarker']
AMH	anti-Mullerian hormone	female infertility associated with anovulation|anovulation	['AlteredExpression', 'Biomarker']
AMH	anti-Mullerian hormone	klinefelter syndrome - male with more than two x chromosomes	['AlteredExpression', 'Biomarker']
AMH	anti-Mullerian hormone	gonadal dysgenesis, 46,xy|pure gonadal dysgenesis, 46, xx|gonadal dysgenesis, 46,xx	['Biomarker']
AMH	anti-Mullerian hormone	chronic active hepatitis	['Biomarker']
AMH	anti-Mullerian hormone	antiphospholipid syndrome	['AlteredExpression']
AMH	anti-Mullerian hormone	intervertebral disc degeneration	['Biomarker']
AMH	anti-Mullerian hormone	maternal hypertension	['AlteredExpression']
AMH	anti-Mullerian hormone	hermaphroditism|ovotestis	['Biomarker']
AMH	anti-Mullerian hormone	thyroid carcinoma	['AlteredExpression']
AMH	anti-Mullerian hormone	autoimmune diseases|congenital chromosomal disease	['Biomarker']
AMH	anti-Mullerian hormone	bowen disease|cervical cancer|invasive carcinoma|invasive cancer	['Biomarker']
AMH	anti-Mullerian hormone	stress disorders, traumatic|stress, psychological|neurological pain|bodily pain	['AlteredExpression']
AMH	anti-Mullerian hormone	penile hypospadias	['AlteredExpression']
AMH	anti-Mullerian hormone	prostatic obstruction|prostatic neoplasms	['AlteredExpression']
AMH	anti-Mullerian hormone	alzheimer disease 9|degenerative disorder	['AlteredExpression', 'Biomarker']
AMH	anti-Mullerian hormone	adenocarcinoma, clear cell	['AlteredExpression']
AMH	anti-Mullerian hormone	adenocarcinoma, endometrioid	['AlteredExpression']
AMH	anti-Mullerian hormone	adrenal hyperplasia, congenital, type 5	['Biomarker']
AMH	anti-Mullerian hormone	adult germ cell tumor	['AlteredExpression']
AMH	anti-Mullerian hormone	adult glioblastoma	['Biomarker']
AMH	anti-Mullerian hormone	amebic colitis	['AlteredExpression']
AMH	anti-Mullerian hormone	anemia, sickle cell	['Biomarker']
AMH	anti-Mullerian hormone	anophthalmia and pulmonary hypoplasia	['GeneticVariation']
AMH	anti-Mullerian hormone	anovulatory (finding)	['AlteredExpression', 'Biomarker']
AMH	anti-Mullerian hormone	azoospermia, nonobstructive	['AlteredExpression']
AMH	anti-Mullerian hormone	behcet syndrome	['AlteredExpression']
AMH	anti-Mullerian hormone	benign ovarian neoplasm	['AlteredExpression']
AMH	anti-Mullerian hormone	bilateral cryptorchidism	['GeneticVariation']
AMH	anti-Mullerian hormone	carcinogenesis	['Biomarker']
AMH	anti-Mullerian hormone	carcinoma, endometrioid	['AlteredExpression']
AMH	anti-Mullerian hormone	carcinoma, ovarian epithelial	['Biomarker']
AMH	anti-Mullerian hormone	cartilage-hair hypoplasia	['AlteredExpression', 'Biomarker']
AMH	anti-Mullerian hormone	celiac disease	['AlteredExpression']
AMH	anti-Mullerian hormone	childhood germ cell tumor	['AlteredExpression']
AMH	anti-Mullerian hormone	childhood glioblastoma	['Biomarker']
AMH	anti-Mullerian hormone	childhood kidney wilms tumor	['Biomarker']
AMH	anti-Mullerian hormone	childhood lymphoma	['Biomarker']
AMH	anti-Mullerian hormone	chocolate cyst of ovary	['AlteredExpression', 'Biomarker']
AMH	anti-Mullerian hormone	choroid plexus papilloma	['AlteredExpression', 'GeneticVariation', 'Biomarker']
AMH	anti-Mullerian hormone	classical galactosemia	['AlteredExpression', 'Biomarker']
AMH	anti-Mullerian hormone	congenital absence of both testes	['AlteredExpression', 'Biomarker']
AMH	anti-Mullerian hormone	congenital absence of germinal epithelium of testes	['Biomarker']
AMH	anti-Mullerian hormone	congenital hypogonadotropic hypogonadism	['AlteredExpression']
AMH	anti-Mullerian hormone	congenital hypoplasia of adrenal gland	['Biomarker']
AMH	anti-Mullerian hormone	cryptorchidism	['GeneticVariation', 'Biomarker']
AMH	anti-Mullerian hormone	cyst benign	['AlteredExpression']
AMH	anti-Mullerian hormone	cystadenocarcinoma, serous	['Biomarker']
AMH	anti-Mullerian hormone	degenerative spondylolisthesis	['Biomarker']
AMH	anti-Mullerian hormone	diabetes mellitus, non-insulin-dependent	['AlteredExpression']
AMH	anti-Mullerian hormone	diminished ovarian reserve	['AlteredExpression', 'GeneticVariation', 'Biomarker']
AMH	anti-Mullerian hormone	disorder of endocrine ovary	['Biomarker']
AMH	anti-Mullerian hormone	disorders of sex development	['Biomarker']
AMH	anti-Mullerian hormone	distal renal tubular acidosis	['GeneticVariation']
AMH	anti-Mullerian hormone	dosage-sensitive sex reversal	['Biomarker']
AMH	anti-Mullerian hormone	endometrial carcinoma	['Biomarker']
AMH	anti-Mullerian hormone	endometrioma	['AlteredExpression', 'GeneticVariation', 'Biomarker']
AMH	anti-Mullerian hormone	epithelial ovarian cancer	['Biomarker']
AMH	anti-Mullerian hormone	fertility disorders	['AlteredExpression']
AMH	anti-Mullerian hormone	gastrointestinal carcinoid tumor	['AlteredExpression', 'Biomarker']
AMH	anti-Mullerian hormone	germ cell tumor	['AlteredExpression']
AMH	anti-Mullerian hormone	gestational trophoblastic neoplasms	['Biomarker']
AMH	anti-Mullerian hormone	glioblastoma	['Biomarker']
AMH	anti-Mullerian hormone	glioblastoma multiforme	['Biomarker']
AMH	anti-Mullerian hormone	gonadoblastoma	['Biomarker']
AMH	anti-Mullerian hormone	gonorrhea	['AlteredExpression']
AMH	anti-Mullerian hormone	granulosa cell tumor	['AlteredExpression', 'Biomarker']
AMH	anti-Mullerian hormone	hashimoto disease	['AlteredExpression']
AMH	anti-Mullerian hormone	hemoglobinopathies	['Biomarker']
AMH	anti-Mullerian hormone	hyperactive behavior	['Biomarker']
AMH	anti-Mullerian hormone	hyperandrogenism	['AlteredExpression', 'GeneticVariation', 'Biomarker']
AMH	anti-Mullerian hormone	idiopathic central precocious puberty	['Biomarker']
AMH	anti-Mullerian hormone	intellectual disability	['AlteredExpression']
AMH	anti-Mullerian hormone	intestinal metaplasia	['Biomarker']
AMH	anti-Mullerian hormone	laurin-sandrow syndrome	['Biomarker']
AMH	anti-Mullerian hormone	leukemia	['Biomarker']
AMH	anti-Mullerian hormone	lumbar hyperlordosis	['AlteredExpression']
AMH	anti-Mullerian hormone	malignant childhood neoplasm	['GeneticVariation', 'Biomarker']
AMH	anti-Mullerian hormone	malignant neoplasm of endometrium	['Biomarker']
AMH	anti-Mullerian hormone	malignant tumor of cervix	['Biomarker']
AMH	anti-Mullerian hormone	metabolic syndrome x	['Biomarker']
AMH	anti-Mullerian hormone	mood swings	['GeneticVariation']
AMH	anti-Mullerian hormone	myocardial ischemia	['Biomarker']
AMH	anti-Mullerian hormone	myotonic dystrophy	['AlteredExpression']
AMH	anti-Mullerian hormone	myotonic dystrophy 1	['GeneticVariation']
AMH	anti-Mullerian hormone	nephroblastoma	['AlteredExpression', 'Biomarker']
AMH	anti-Mullerian hormone	obstructive azoospermia	['GeneticVariation']
AMH	anti-Mullerian hormone	opioid use	['Biomarker']
AMH	anti-Mullerian hormone	osteoarthritis, knee	['Biomarker']
AMH	anti-Mullerian hormone	ovarian diseases	['Biomarker']
AMH	anti-Mullerian hormone	ovarian hyperstimulation syndrome	['AlteredExpression', 'GeneticVariation', 'Biomarker']
AMH	anti-Mullerian hormone	pain in lower limb	['Biomarker']
AMH	anti-Mullerian hormone	pain, postoperative	['Biomarker']
AMH	anti-Mullerian hormone	pelizaeus-merzbacher disease	['GeneticVariation']
AMH	anti-Mullerian hormone	persistent mullerian duct syndrome	['AlteredExpression', 'GeneticVariation', 'Biomarker']
AMH	anti-Mullerian hormone	polyendocrinopathies, autoimmune	['AlteredExpression']
AMH	anti-Mullerian hormone	pregnancy associated hypertension	['AlteredExpression']
AMH	anti-Mullerian hormone	premenopausal breast cancer	['AlteredExpression']
AMH	anti-Mullerian hormone	primary hypogonadism	['Biomarker']
AMH	anti-Mullerian hormone	prolapsed lumbar disc	['Biomarker']
AMH	anti-Mullerian hormone	rokitansky kuster hauser syndrome	['AlteredExpression', 'Biomarker']
AMH	anti-Mullerian hormone	septicemia	['GeneticVariation']
AMH	anti-Mullerian hormone	sex differentiation disorders	['AlteredExpression', 'Biomarker']
AMH	anti-Mullerian hormone	sjogren syndrome	['AlteredExpression']
AMH	anti-Mullerian hormone	spinal stenosis of lumbar region	['Biomarker']
AMH	anti-Mullerian hormone	spindle cell hemangioma	['GeneticVariation', 'Biomarker']
AMH	anti-Mullerian hormone	stage, endometrial carcinoma	['Biomarker']
AMH	anti-Mullerian hormone	stage, ovarian epithelial cancer	['Biomarker']
AMH	anti-Mullerian hormone	streak gonad	['AlteredExpression', 'Biomarker']
AMH	anti-Mullerian hormone	subfertility	['Biomarker']
AMH	anti-Mullerian hormone	testicular dysgenesis	['AlteredExpression']
AMH	anti-Mullerian hormone	testicular dysgenesis syndrome	['Biomarker']
AMH	anti-Mullerian hormone	trichohepatoenteric syndrome	['AlteredExpression', 'Biomarker']
AMH	anti-Mullerian hormone	true hermaphroditism (disorder)	['Biomarker']
AMH	anti-Mullerian hormone	tumor cell invasion	['Biomarker']
AMH	anti-Mullerian hormone	urologic diseases	['Biomarker']
AMH	anti-Mullerian hormone	uterine fibroids	['Biomarker']
AMH	anti-Mullerian hormone	ventricular fibrillation, paroxysmal familial, 1	['AlteredExpression', 'GeneticVariation', 'Biomarker']
AMH	anti-Mullerian hormone	x-linked adrenal hypoplasia	['Biomarker']
AMH	anti-Mullerian hormone	xx males	['AlteredExpression']
APCS	amyloid P component, serum	influenza	['Biomarker']
APCS	amyloid P component, serum	acute recurrent pancreatitis|acute pancreatitis	['Biomarker']
APCS	amyloid P component, serum	pancreatitis	['Biomarker']
APCS	amyloid P component, serum	amyloidosis	['GeneticVariation', 'Biomarker']
APCS	amyloid P component, serum	infection	['Biomarker']
APCS	amyloid P component, serum	alzheimer disease	['AlteredExpression', 'GeneticVariation', 'Biomarker']
APCS	amyloid P component, serum	angina, unstable	['GeneticVariation']
APCS	amyloid P component, serum	tuberculosis	['AlteredExpression']
APCS	amyloid P component, serum	rheumatoid arthritis	['Biomarker']
APCS	amyloid P component, serum	respiratory distress syndrome, adult	['Biomarker']
APCS	amyloid P component, serum	lung diseases	['Biomarker']
APCS	amyloid P component, serum	cerebral arteriosclerosis|vascular degeneration|arteriosclerosis obliterans|coronary arteriosclerosis|atherosclerosis obliterans|arteriolosclerosis|arteriovascular degeneration	['Biomarker']
APCS	amyloid P component, serum	atherosclerosis	['Biomarker']
APCS	amyloid P component, serum	arteriosclerosis	['Biomarker']
APCS	amyloid P component, serum	inflammation	['Biomarker']
APCS	amyloid P component, serum	malignant neoplasm of breast	['AlteredExpression', 'GeneticVariation', 'Biomarker']
APCS	amyloid P component, serum	burkitt-like lymphoma|burkitt lymphoma	['AlteredExpression', 'Biomarker']
APCS	amyloid P component, serum	neoplasms	['AlteredExpression', 'GeneticVariation', 'Biomarker']
APCS	amyloid P component, serum	malignant neoplasms	['GeneticVariation', 'Biomarker']
APCS	amyloid P component, serum	candidiasis	['AlteredExpression']
APCS	amyloid P component, serum	nasopharyngitis|chronic nasopharyngitis	['Biomarker']
APCS	amyloid P component, serum	common variable immunodeficiency	['AlteredExpression', 'Biomarker']
APCS	amyloid P component, serum	coronary artery atheroma|coronary artery disease	['AlteredExpression', 'GeneticVariation', 'Biomarker']
APCS	amyloid P component, serum	hypertensive disease	['AlteredExpression']
APCS	amyloid P component, serum	diabetes	['Biomarker']
APCS	amyloid P component, serum	diabetes mellitus	['Biomarker']
APCS	amyloid P component, serum	fatigue	['Biomarker']
APCS	amyloid P component, serum	glaucoma	['GeneticVariation']
APCS	amyloid P component, serum	heart failure	['Biomarker']
APCS	amyloid P component, serum	right ventricular failure|heart failure, right-sided	['Biomarker']
APCS	amyloid P component, serum	left-sided heart failure|ventricular failure	['Biomarker']
APCS	amyloid P component, serum	congestive heart failure	['Biomarker']
APCS	amyloid P component, serum	infectious mononucleosis	['AlteredExpression', 'Biomarker']
APCS	amyloid P component, serum	glomerulonephritis	['GeneticVariation']
APCS	amyloid P component, serum	chronic obstructive airway disease	['AlteredExpression', 'Biomarker']
APCS	amyloid P component, serum	lupus erythematosus, systemic	['GeneticVariation', 'Biomarker']
APCS	amyloid P component, serum	systemic amyloidosis	['Biomarker']
APCS	amyloid P component, serum	primary malignant neoplasm	['GeneticVariation', 'Biomarker']
APCS	amyloid P component, serum	uveitis	['Biomarker']
APCS	amyloid P component, serum	hyaline membrane disease	['AlteredExpression']
APCS	amyloid P component, serum	sepsis	['AlteredExpression']
APCS	amyloid P component, serum	motor neuron atrophy|amyotrophic lateral sclerosis, familial|amyotrophic lateral sclerosis|familial motor neuron disease|lateral sclerosis|motor neuron disease	['Biomarker']
APCS	amyloid P component, serum	gestational diabetes	['AlteredExpression', 'Biomarker']
APCS	amyloid P component, serum	cerebral amyloid angiopathy|amyloid angiopathy	['Biomarker']
APCS	amyloid P component, serum	malignant neoplasm of liver	['Biomarker']
APCS	amyloid P component, serum	malignant neoplasm of lung	['Biomarker']
APCS	amyloid P component, serum	breast carcinoma	['AlteredExpression', 'Biomarker']
APCS	amyloid P component, serum	acute myocardial infarction	['Biomarker']
APCS	amyloid P component, serum	virus diseases	['AlteredExpression', 'Biomarker']
APCS	amyloid P component, serum	alkaptonuria	['AlteredExpression']
APCS	amyloid P component, serum	kidney failure, acute	['GeneticVariation']
APCS	amyloid P component, serum	hepatitis b	['Biomarker']
APCS	amyloid P component, serum	cardiovascular diseases	['Biomarker']
APCS	amyloid P component, serum	amyloidosis, familial|familial mediterranean fever	['Biomarker']
APCS	amyloid P component, serum	hereditary amyloid nephropathy|hereditary nephropathy|amyloid nephropathy	['Biomarker']
APCS	amyloid P component, serum	bacterial infections	['Biomarker']
APCS	amyloid P component, serum	gaucher disease|leukodystrophy|leukodystrophy, metachromatic	['Biomarker']
APCS	amyloid P component, serum	stable angina	['GeneticVariation', 'Biomarker']
APCS	amyloid P component, serum	other cardiomyopathies|cardiomyopathies	['Biomarker']
APCS	amyloid P component, serum	idiopathic pulmonary fibrosis|idiopathic pneumonia syndrome|pulmonary alveolitis|alveolitis, fibrosing|chronic idiopathic pulmonary fibrosis	['Biomarker']
APCS	amyloid P component, serum	hepatitis c	['Biomarker']
APCS	amyloid P component, serum	liver carcinoma	['AlteredExpression', 'Biomarker']
APCS	amyloid P component, serum	autoimmune endocrine disease|autoimmune diseases|congenital chromosomal disease|blood autoimmune disorders	['AlteredExpression', 'GeneticVariation', 'Biomarker']
APCS	amyloid P component, serum	candidiasis of vagina	['AlteredExpression']
APCS	amyloid P component, serum	prion diseases	['Biomarker']
APCS	amyloid P component, serum	food anaphylaxis|anaphylaxis	['Biomarker']
APCS	amyloid P component, serum	aa amyloidosis	['GeneticVariation', 'Biomarker']
APCS	amyloid P component, serum	acquired hypogammaglobulinemia	['AlteredExpression', 'GeneticVariation']
APCS	amyloid P component, serum	acute coronary syndrome	['Biomarker']
APCS	amyloid P component, serum	acute megakaryocytic leukemias	['GeneticVariation', 'Biomarker']
APCS	amyloid P component, serum	acute respiratory distress	['Biomarker']
APCS	amyloid P component, serum	adult burkitt lymphoma	['AlteredExpression', 'Biomarker']
APCS	amyloid P component, serum	agammaglobulinemia	['AlteredExpression']
APCS	amyloid P component, serum	anaplasia	['Biomarker']
APCS	amyloid P component, serum	anemia	['Biomarker']
APCS	amyloid P component, serum	aural atresia, congenital	['Biomarker']
APCS	amyloid P component, serum	autism spectrum disorders	['Biomarker']
APCS	amyloid P component, serum	autoimmune lymphoproliferative syndrome	['AlteredExpression']
APCS	amyloid P component, serum	b-cell lymphomas	['Biomarker']
APCS	amyloid P component, serum	cadasil syndrome	['AlteredExpression']
APCS	amyloid P component, serum	candidiasis, vulvovaginal	['AlteredExpression']
APCS	amyloid P component, serum	carcinoma of lung	['Biomarker']
APCS	amyloid P component, serum	childhood burkitt lymphoma	['AlteredExpression', 'Biomarker']
APCS	amyloid P component, serum	childhood leukemia	['AlteredExpression']
APCS	amyloid P component, serum	coughing	['Biomarker']
APCS	amyloid P component, serum	cutaneous candidiasis	['AlteredExpression']
APCS	amyloid P component, serum	delirium, dementia, amnestic, cognitive disorders	['Biomarker']
APCS	amyloid P component, serum	diabetes mellitus, insulin-dependent	['Biomarker']
APCS	amyloid P component, serum	diabetes mellitus, non-insulin-dependent	['Biomarker']
APCS	amyloid P component, serum	dianzani autoimmune lymphoproliferative syndrome	['AlteredExpression']
APCS	amyloid P component, serum	epstein-barr virus infections	['AlteredExpression', 'GeneticVariation', 'Biomarker']
APCS	amyloid P component, serum	familial (fpah)	['GeneticVariation']
APCS	amyloid P component, serum	foot-and-mouth disease	['GeneticVariation']
APCS	amyloid P component, serum	growth hormone-secreting pituitary adenoma	['AlteredExpression']
APCS	amyloid P component, serum	hantavirus infections	['Biomarker']
APCS	amyloid P component, serum	hemolytic-uremic syndrome	['Biomarker']
APCS	amyloid P component, serum	hemophagocytic syndrome	['AlteredExpression']
APCS	amyloid P component, serum	hyperchloremia	['Biomarker']
APCS	amyloid P component, serum	hypogammaglobulinemia	['GeneticVariation', 'Biomarker']
APCS	amyloid P component, serum	immune system diseases	['AlteredExpression', 'Biomarker']
APCS	amyloid P component, serum	immune-complex glomerulonephritis	['GeneticVariation']
APCS	amyloid P component, serum	immunologic deficiency syndromes	['GeneticVariation', 'Biomarker']
APCS	amyloid P component, serum	influenza a	['Biomarker']
APCS	amyloid P component, serum	job syndrome	['AlteredExpression']
APCS	amyloid P component, serum	leukemia	['AlteredExpression']
APCS	amyloid P component, serum	liposarcoma	['AlteredExpression']
APCS	amyloid P component, serum	liver neoplasms	['Biomarker']
APCS	amyloid P component, serum	lymphohistiocytosis, hemophagocytic	['AlteredExpression', 'Biomarker']
APCS	amyloid P component, serum	lymphoproliferative syndrome, x-linked, 2	['Biomarker']
APCS	amyloid P component, serum	mechanical allodynia	['Biomarker']
APCS	amyloid P component, serum	neoplasm metastasis	['Biomarker']
APCS	amyloid P component, serum	neurocognitive disorders	['Biomarker']
APCS	amyloid P component, serum	non st segment elevation acute coronary syndrome	['Biomarker']
APCS	amyloid P component, serum	non stemi	['Biomarker']
APCS	amyloid P component, serum	non-erosive reflux disease	['Biomarker']
APCS	amyloid P component, serum	oral candidiasis	['AlteredExpression', 'GeneticVariation', 'Biomarker']
APCS	amyloid P component, serum	pancreatic pseudocyst	['Biomarker']
APCS	amyloid P component, serum	plaque, amyloid	['Biomarker']
APCS	amyloid P component, serum	pregnancy in diabetics	['AlteredExpression']
APCS	amyloid P component, serum	primary malignant neoplasm of lung	['Biomarker']
APCS	amyloid P component, serum	primary systemic amyloidosis	['Biomarker']
APCS	amyloid P component, serum	progressive cgvhd	['AlteredExpression']
APCS	amyloid P component, serum	progressive neoplastic disease	['AlteredExpression']
APCS	amyloid P component, serum	prolactinoma	['AlteredExpression']
APCS	amyloid P component, serum	reactive systemic amyloidosis	['GeneticVariation', 'Biomarker']
APCS	amyloid P component, serum	recurrent tumor	['Biomarker']
APCS	amyloid P component, serum	renal fibrosis	['Biomarker']
APCS	amyloid P component, serum	sleep apnea, obstructive	['Biomarker']
APCS	amyloid P component, serum	st segment elevation myocardial infarction	['GeneticVariation', 'Biomarker']
APCS	amyloid P component, serum	systemic candidiasis	['Biomarker']
APCS	amyloid P component, serum	tumor cell invasion	['AlteredExpression', 'Biomarker']
APCS	amyloid P component, serum	x-linked lymphoproliferative disorder	['AlteredExpression', 'GeneticVariation', 'Biomarker']
ARL11	ADP ribosylation factor like GTPase 11	malignant neoplasm of breast	['AlteredExpression', 'GeneticVariation']
ARL11	ADP ribosylation factor like GTPase 11	neoplasms	['AlteredExpression', 'GeneticVariation', 'Biomarker']
ARL11	ADP ribosylation factor like GTPase 11	malignant neoplasms	['AlteredExpression', 'GeneticVariation']
ARL11	ADP ribosylation factor like GTPase 11	carcinoma	['AlteredExpression', 'Biomarker']
ARL11	ADP ribosylation factor like GTPase 11	malignant neoplasm of larynx	['GeneticVariation']
ARL11	ADP ribosylation factor like GTPase 11	disseminated carcinoma|malignant solid neoplasm|disseminated malignant neoplasm|secondary carcinoma|pituitary adenoma, non-secreting|anal canal squamous cell carcinoma|benign neoplasm of pituitary gland|urinary bladder diseases|non-functioning pituitary gland neoplasm|female genital diseases|squamous cell carcinoma of pharynx|central nervous system neoplasms, primary|adenoma of small intestine|to…	['Biomarker']
ARL11	ADP ribosylation factor like GTPase 11	malignant neoplasm of ovary	['GeneticVariation', 'Biomarker']
ARL11	ADP ribosylation factor like GTPase 11	primary malignant neoplasm	['GeneticVariation']
ARL11	ADP ribosylation factor like GTPase 11	melanoma	['GeneticVariation']
ARL11	ADP ribosylation factor like GTPase 11	malignant neoplasm of lung	['AlteredExpression', 'Biomarker']
ARL11	ADP ribosylation factor like GTPase 11	benign prostatic hyperplasia|prostatic hypertrophy|prostatic hyperplasia	['AlteredExpression']
ARL11	ADP ribosylation factor like GTPase 11	breast carcinoma	['AlteredExpression', 'GeneticVariation']
ARL11	ADP ribosylation factor like GTPase 11	prostate carcinoma	['AlteredExpression', 'GeneticVariation']
ARL11	ADP ribosylation factor like GTPase 11	ovarian neoplasm	['GeneticVariation', 'Biomarker']
ARL11	ADP ribosylation factor like GTPase 11	malignant neoplasm of prostate	['AlteredExpression', 'GeneticVariation']
ARL11	ADP ribosylation factor like GTPase 11	b-cell malignancy, low-grade	['AlteredExpression']
ARL11	ADP ribosylation factor like GTPase 11	breast cancer, familial	['GeneticVariation']
ARL11	ADP ribosylation factor like GTPase 11	carcinogenesis	['GeneticVariation', 'Biomarker']
ARL11	ADP ribosylation factor like GTPase 11	carcinoma of larynx	['GeneticVariation']
ARL11	ADP ribosylation factor like GTPase 11	carcinoma of lung	['AlteredExpression', 'Biomarker']
ARL11	ADP ribosylation factor like GTPase 11	carcinoma, ovarian epithelial	['GeneticVariation', 'Biomarker']
ARL11	ADP ribosylation factor like GTPase 11	chronic lymphocytic leukemia	['AlteredExpression', 'GeneticVariation']
ARL11	ADP ribosylation factor like GTPase 11	colorectal carcinoma	['GeneticVariation', 'Biomarker']
ARL11	ADP ribosylation factor like GTPase 11	colorectal neoplasms	['GeneticVariation']
ARL11	ADP ribosylation factor like GTPase 11	familial (fpah)	['GeneticVariation']
ARL11	ADP ribosylation factor like GTPase 11	hereditary malignant neoplasm	['GeneticVariation', 'Biomarker']
ARL11	ADP ribosylation factor like GTPase 11	hereditary prostate carcinoma	['AlteredExpression']
ARL11	ADP ribosylation factor like GTPase 11	lung neoplasms	['AlteredExpression']
ARL11	ADP ribosylation factor like GTPase 11	malignant neoplasm of colon and/or rectum	['GeneticVariation']
ARL11	ADP ribosylation factor like GTPase 11	papillary thyroid carcinoma	['GeneticVariation']
ARL11	ADP ribosylation factor like GTPase 11	primary malignant neoplasm of lung	['AlteredExpression', 'Biomarker']
ARL11	ADP ribosylation factor like GTPase 11	prostate cancer, familial	['AlteredExpression']
ARL11	ADP ribosylation factor like GTPase 11	sporadic breast carcinoma	['GeneticVariation']
ARMS2	age-related maculopathy susceptibility 2	alzheimer disease	['AlteredExpression', 'GeneticVariation']
ARMS2	age-related maculopathy susceptibility 2	fever	['Biomarker']
ARMS2	age-related maculopathy susceptibility 2	atrophic	['Biomarker']
ARMS2	age-related maculopathy susceptibility 2	blindness	['GeneticVariation']
ARMS2	age-related maculopathy susceptibility 2	hypertensive disease	['GeneticVariation']
ARMS2	age-related maculopathy susceptibility 2	diabetic retinopathy	['Biomarker']
ARMS2	age-related maculopathy susceptibility 2	disorder of eye	['GeneticVariation']
ARMS2	age-related maculopathy susceptibility 2	protein deficiency	['AlteredExpression', 'Biomarker']
ARMS2	age-related maculopathy susceptibility 2	serous retinal detachment|central serous chorioretinopathy	['GeneticVariation']
ARMS2	age-related maculopathy susceptibility 2	retinitis pigmentosa	['GeneticVariation']
ARMS2	age-related maculopathy susceptibility 2	drusen	['GeneticVariation', 'Biomarker']
ARMS2	age-related maculopathy susceptibility 2	cardiovascular diseases	['GeneticVariation']
ARMS2	age-related maculopathy susceptibility 2	toxic maculopathy|exudative macular degeneration|macular degeneration	['GeneticVariation']
ARMS2	age-related maculopathy susceptibility 2	choroidal neovascularization	['GeneticVariation', 'Biomarker']
ARMS2	age-related maculopathy susceptibility 2	age related macular degeneration	['AlteredExpression', 'GeneticVariation', 'Biomarker']
ARMS2	age-related maculopathy susceptibility 2	chronic central serous chorioretinopathy	['GeneticVariation']
ARMS2	age-related maculopathy susceptibility 2	exudative age-related macular degeneration	['GeneticVariation', 'Biomarker']
ARMS2	age-related maculopathy susceptibility 2	familial (fpah)	['Biomarker']
ARMS2	age-related maculopathy susceptibility 2	geographic atrophy	['GeneticVariation', 'Biomarker']
ARMS2	age-related maculopathy susceptibility 2	glycogen storage disease type ii	['GeneticVariation']
ARMS2	age-related maculopathy susceptibility 2	impaired cognition	['GeneticVariation']
ARMS2	age-related maculopathy susceptibility 2	polypoidal choroidal vasculopathy	['GeneticVariation', 'Biomarker']
ARMS2	age-related maculopathy susceptibility 2	retinal angiomatous proliferation	['GeneticVariation']
ARMS2	age-related maculopathy susceptibility 2	retinal pigment epithelium atrophy	['AlteredExpression', 'GeneticVariation']
ARMS2	age-related maculopathy susceptibility 2	soft drusen	['GeneticVariation']
ARMS2	age-related maculopathy susceptibility 2	unspecified visual loss	['GeneticVariation']
ARMS2	age-related maculopathy susceptibility 2	wet age-related macular degeneration	['Biomarker']
ATP8B1	ATPase phospholipid transporting 8B1	pancreatitis	['GeneticVariation', 'Biomarker']
ATP8B1	ATPase phospholipid transporting 8B1	splenomegaly	['Biomarker']
ATP8B1	ATPase phospholipid transporting 8B1	malignant neoplasm of breast	['GeneticVariation']
ATP8B1	ATPase phospholipid transporting 8B1	failure to thrive	['Biomarker']
ATP8B1	ATPase phospholipid transporting 8B1	cirrhosis	['Biomarker']
ATP8B1	ATPase phospholipid transporting 8B1	cholera	['Biomarker']
ATP8B1	ATPase phospholipid transporting 8B1	cystic fibrosis	['Biomarker']
ATP8B1	ATPase phospholipid transporting 8B1	hypothyroidism	['GeneticVariation']
ATP8B1	ATPase phospholipid transporting 8B1	liver cirrhosis	['Biomarker']
ATP8B1	ATPase phospholipid transporting 8B1	liver diseases	['GeneticVariation', 'Biomarker']
ATP8B1	ATPase phospholipid transporting 8B1	icterus	['Biomarker']
ATP8B1	ATPase phospholipid transporting 8B1	malignant neoplasm of liver	['GeneticVariation']
ATP8B1	ATPase phospholipid transporting 8B1	pulmonary fibrosis	['Biomarker']
ATP8B1	ATPase phospholipid transporting 8B1	hepatomegaly	['Biomarker']
ATP8B1	ATPase phospholipid transporting 8B1	hepatoblastoma	['Biomarker']
ATP8B1	ATPase phospholipid transporting 8B1	hearing impairment	['Biomarker']
ATP8B1	ATPase phospholipid transporting 8B1	pancreatitis, chronic	['GeneticVariation']
ATP8B1	ATPase phospholipid transporting 8B1	subclinical hypothyroidism	['GeneticVariation']
ATP8B1	ATPase phospholipid transporting 8B1	intrahepatic cholangiocarcinoma|cholangiocarcinoma|bile duct carcinoma	['GeneticVariation']
ATP8B1	ATPase phospholipid transporting 8B1	idiopathic pulmonary fibrosis|idiopathic pneumonia syndrome|pulmonary alveolitis|alveolitis, fibrosing|chronic idiopathic pulmonary fibrosis	['Biomarker']
ATP8B1	ATPase phospholipid transporting 8B1	steatohepatitis|nonalcoholic steatohepatitis	['GeneticVariation', 'Biomarker']
ATP8B1	ATPase phospholipid transporting 8B1	liver failure	['GeneticVariation']
ATP8B1	ATPase phospholipid transporting 8B1	cholestasis	['AlteredExpression', 'GeneticVariation', 'Biomarker']
ATP8B1	ATPase phospholipid transporting 8B1	fetal distress	['Biomarker']
ATP8B1	ATPase phospholipid transporting 8B1	hepatocellular jaundice|neonatal hepatitis	['Biomarker']
ATP8B1	ATPase phospholipid transporting 8B1	congenital absence of liver|alagille syndrome	['Biomarker']
ATP8B1	ATPase phospholipid transporting 8B1	malabsorption syndrome	['Biomarker']
ATP8B1	ATPase phospholipid transporting 8B1	intrahepatic cholestasis	['GeneticVariation', 'Biomarker']
ATP8B1	ATPase phospholipid transporting 8B1	adolescent idiopathic scoliosis	['GeneticVariation']
ATP8B1	ATPase phospholipid transporting 8B1	acute chest syndrome	['Biomarker']
ATP8B1	ATPase phospholipid transporting 8B1	adult liver carcinoma	['GeneticVariation']
ATP8B1	ATPase phospholipid transporting 8B1	benign recurrent intrahepatic cholestasis	['GeneticVariation', 'Biomarker']
ATP8B1	ATPase phospholipid transporting 8B1	biliary calculi	['GeneticVariation']
ATP8B1	ATPase phospholipid transporting 8B1	cholestasis of pregnancy	['GeneticVariation', 'Biomarker']
ATP8B1	ATPase phospholipid transporting 8B1	cholestasis, chronic	['GeneticVariation']
ATP8B1	ATPase phospholipid transporting 8B1	cholestasis, progressive familial intrahepatic 1	['AlteredExpression', 'GeneticVariation', 'Biomarker']
ATP8B1	ATPase phospholipid transporting 8B1	cholestasis, progressive familial intrahepatic, 2	['GeneticVariation', 'Biomarker']
ATP8B1	ATPase phospholipid transporting 8B1	cholestatic liver disease	['GeneticVariation', 'Biomarker']
ATP8B1	ATPase phospholipid transporting 8B1	colorectal carcinoma	['Biomarker']
ATP8B1	ATPase phospholipid transporting 8B1	conjugated hyperbilirubinemia	['Biomarker']
ATP8B1	ATPase phospholipid transporting 8B1	diarrhea	['GeneticVariation', 'Biomarker']
ATP8B1	ATPase phospholipid transporting 8B1	diarrheal disorder	['Biomarker']
ATP8B1	ATPase phospholipid transporting 8B1	drug-induced liver disease	['GeneticVariation']
ATP8B1	ATPase phospholipid transporting 8B1	dwarfism	['GeneticVariation', 'Biomarker']
ATP8B1	ATPase phospholipid transporting 8B1	familial (fpah)	['Biomarker']
ATP8B1	ATPase phospholipid transporting 8B1	idiopathic chronic pancreatitis	['GeneticVariation']
ATP8B1	ATPase phospholipid transporting 8B1	leukemia, myelocytic, acute	['GeneticVariation']
ATP8B1	ATPase phospholipid transporting 8B1	liver and intrahepatic biliary tract carcinoma	['GeneticVariation']
ATP8B1	ATPase phospholipid transporting 8B1	paroxysmal nocturnal hemoglobinuria	['GeneticVariation']
ATP8B1	ATPase phospholipid transporting 8B1	progressive intrahepatic cholestasis (disorder)	['AlteredExpression', 'GeneticVariation', 'Biomarker']
AVPR2	arginine vasopressin receptor 2	pain	['GeneticVariation', 'Biomarker']
AVPR2	arginine vasopressin receptor 2	alzheimer disease	['Biomarker']
AVPR2	arginine vasopressin receptor 2	anorexia	['Biomarker']
AVPR2	arginine vasopressin receptor 2	vomiting	['Biomarker']
AVPR2	arginine vasopressin receptor 2	arthrogryposis	['Biomarker']
AVPR2	arginine vasopressin receptor 2	autistic disorder	['Biomarker']
AVPR2	arginine vasopressin receptor 2	fever	['Biomarker']
AVPR2	arginine vasopressin receptor 2	malignant neoplasm of breast	['GeneticVariation']
AVPR2	arginine vasopressin receptor 2	failure to thrive	['GeneticVariation', 'Biomarker']
AVPR2	arginine vasopressin receptor 2	neoplasms	['AlteredExpression', 'GeneticVariation', 'Biomarker']
AVPR2	arginine vasopressin receptor 2	malignant neoplasms	['Biomarker']
AVPR2	arginine vasopressin receptor 2	cirrhosis	['Biomarker']
AVPR2	arginine vasopressin receptor 2	headache	['GeneticVariation']
AVPR2	arginine vasopressin receptor 2	constipation	['Biomarker']
AVPR2	arginine vasopressin receptor 2	mental retardation	['GeneticVariation']
AVPR2	arginine vasopressin receptor 2	nephrogenic diabetes insipidus|diabetes insipidus	['AlteredExpression', 'GeneticVariation', 'Biomarker']
AVPR2	arginine vasopressin receptor 2	diabetes mellitus	['GeneticVariation']
AVPR2	arginine vasopressin receptor 2	seizures	['Biomarker']
AVPR2	arginine vasopressin receptor 2	mental disorders	['Biomarker']
AVPR2	arginine vasopressin receptor 2	enuresis	['GeneticVariation']
AVPR2	arginine vasopressin receptor 2	cardiac arrest	['Biomarker']
AVPR2	arginine vasopressin receptor 2	heart failure	['Biomarker']
AVPR2	arginine vasopressin receptor 2	right ventricular failure|heart failure, right-sided	['Biomarker']
AVPR2	arginine vasopressin receptor 2	left-sided heart failure|ventricular failure	['Biomarker']
AVPR2	arginine vasopressin receptor 2	congestive heart failure	['Biomarker']
AVPR2	arginine vasopressin receptor 2	liver cirrhosis	['Biomarker']
AVPR2	arginine vasopressin receptor 2	congenital adrenal hyperplasia	['Biomarker']
AVPR2	arginine vasopressin receptor 2	nausea and vomiting	['Biomarker']
AVPR2	arginine vasopressin receptor 2	cancer of lip|adrenal gland neoplasms|biliary adenoma|squamous cell carcinoma of lip|solid neoplasm|bladder squamous cell carcinoma|anus neoplasms|biliary tract cancer|biliary carcinoma|disseminated malignant neoplasm|adrenal cancer|pituitary adenoma, non-secreting|carcinoma of anal canal|major salivary gland carcinoma|pancreatic carcinoma non-resectable|malignant squamous cell neoplasm|stomach n…	['AlteredExpression']
AVPR2	arginine vasopressin receptor 2	primary malignant neoplasm	['Biomarker']
AVPR2	arginine vasopressin receptor 2	optic neuritis	['Biomarker']
AVPR2	arginine vasopressin receptor 2	oliguria	['Biomarker']
AVPR2	arginine vasopressin receptor 2	osteomalacia	['GeneticVariation']
AVPR2	arginine vasopressin receptor 2	adult rickets	['GeneticVariation']
AVPR2	arginine vasopressin receptor 2	growth disorders	['Biomarker']
AVPR2	arginine vasopressin receptor 2	polyuria|nocturia	['AlteredExpression', 'Biomarker']
AVPR2	arginine vasopressin receptor 2	renal insufficiency	['Biomarker']
AVPR2	arginine vasopressin receptor 2	chronic kidney diseases	['Biomarker']
AVPR2	arginine vasopressin receptor 2	polycystic kidney, autosomal dominant	['GeneticVariation', 'Biomarker']
AVPR2	arginine vasopressin receptor 2	polydipsia	['Biomarker']
AVPR2	arginine vasopressin receptor 2	carcinoma in situ of prostate|prostate carcinoma	['Biomarker']
AVPR2	arginine vasopressin receptor 2	dehydration	['GeneticVariation', 'Biomarker']
AVPR2	arginine vasopressin receptor 2	cystic kidney	['Biomarker']
AVPR2	arginine vasopressin receptor 2	radiculopathy	['Biomarker']
AVPR2	arginine vasopressin receptor 2	other cardiomyopathies|cardiomyopathies	['Biomarker']
AVPR2	arginine vasopressin receptor 2	growth failure	['GeneticVariation']
AVPR2	arginine vasopressin receptor 2	malignant neoplasm of prostate	['Biomarker']
AVPR2	arginine vasopressin receptor 2	feeding difficulties in infancy|pica disease|rumination disorders	['Biomarker']
AVPR2	arginine vasopressin receptor 2	sotos' syndrome|wiedemann-rautenstrauch syndrome|overgrowth|weaver-like syndrome|weaver syndrome|overgrowth syndrome	['GeneticVariation']
AVPR2	arginine vasopressin receptor 2	neck pain|acute chest pain	['GeneticVariation', 'Biomarker']
AVPR2	arginine vasopressin receptor 2	liver carcinoma	['Biomarker']
AVPR2	arginine vasopressin receptor 2	autoimmune diseases|congenital chromosomal disease	['Biomarker']
AVPR2	arginine vasopressin receptor 2	prostatic obstruction|prostatic neoplasms	['AlteredExpression']
AVPR2	arginine vasopressin receptor 2	abnormal behavior	['Biomarker']
AVPR2	arginine vasopressin receptor 2	abnormality of the skeletal system	['GeneticVariation']
AVPR2	arginine vasopressin receptor 2	arm pain	['AlteredExpression', 'Biomarker']
AVPR2	arginine vasopressin receptor 2	arthrogryposis with renal dysfunction and cholestasis syndrome	['GeneticVariation']
AVPR2	arginine vasopressin receptor 2	arthrogryposis, renal dysfunction, and cholestasis 1	['GeneticVariation']
AVPR2	arginine vasopressin receptor 2	autosomal recessive polycystic kidney disease	['Biomarker']
AVPR2	arginine vasopressin receptor 2	azotemia	['Biomarker']
AVPR2	arginine vasopressin receptor 2	bedwetting	['Biomarker']
AVPR2	arginine vasopressin receptor 2	benign endometrial hyperplasia	['Biomarker']
AVPR2	arginine vasopressin receptor 2	cardiomyopathies, primary	['Biomarker']
AVPR2	arginine vasopressin receptor 2	central diabetes insipidus	['GeneticVariation', 'Biomarker']
AVPR2	arginine vasopressin receptor 2	clear-cell metastatic renal cell carcinoma	['Biomarker']
AVPR2	arginine vasopressin receptor 2	colorectal carcinoma	['AlteredExpression']
AVPR2	arginine vasopressin receptor 2	congenital nephrogenic diabetes insipidus	['GeneticVariation', 'Biomarker']
AVPR2	arginine vasopressin receptor 2	diabetes mellitus, non-insulin-dependent	['Biomarker']
AVPR2	arginine vasopressin receptor 2	diabetic nephropathy	['Biomarker']
AVPR2	arginine vasopressin receptor 2	diarrhea	['Biomarker']
AVPR2	arginine vasopressin receptor 2	dwarfism	['GeneticVariation', 'Biomarker']
AVPR2	arginine vasopressin receptor 2	dysmorphic features	['GeneticVariation']
AVPR2	arginine vasopressin receptor 2	end stage liver disease	['Biomarker']
AVPR2	arginine vasopressin receptor 2	episodic kinesigenic dyskinesia 1	['GeneticVariation']
AVPR2	arginine vasopressin receptor 2	familial (fpah)	['Biomarker']
AVPR2	arginine vasopressin receptor 2	familial hypophosphatemic rickets	['GeneticVariation']
AVPR2	arginine vasopressin receptor 2	global developmental delay	['Biomarker']
AVPR2	arginine vasopressin receptor 2	hmn (hereditary motor neuropathy) proximal type i	['Biomarker']
AVPR2	arginine vasopressin receptor 2	hypernatremia	['Biomarker']
AVPR2	arginine vasopressin receptor 2	hyponatraemic	['GeneticVariation']
AVPR2	arginine vasopressin receptor 2	hyponatremia	['AlteredExpression', 'GeneticVariation', 'Biomarker']
AVPR2	arginine vasopressin receptor 2	hypophosphatemic rickets	['GeneticVariation']
AVPR2	arginine vasopressin receptor 2	inappropriate adh syndrome	['Biomarker']
AVPR2	arginine vasopressin receptor 2	intellectual disability	['GeneticVariation', 'Biomarker']
AVPR2	arginine vasopressin receptor 2	myocardial diseases, secondary	['Biomarker']
AVPR2	arginine vasopressin receptor 2	nephrogenic diabetes insipidus, type i	['GeneticVariation', 'Biomarker']
AVPR2	arginine vasopressin receptor 2	nephrogenic syndrome of inappropriate antidiuresis	['GeneticVariation', 'Biomarker']
AVPR2	arginine vasopressin receptor 2	nephronophthisis	['GeneticVariation']
AVPR2	arginine vasopressin receptor 2	non-small cell lung carcinoma	['Biomarker']
AVPR2	arginine vasopressin receptor 2	polio and post-polio syndrome	['Biomarker']
AVPR2	arginine vasopressin receptor 2	polycystic kidney diseases	['Biomarker']
AVPR2	arginine vasopressin receptor 2	popliteal pterygium syndrome	['Biomarker']
AVPR2	arginine vasopressin receptor 2	precursor t-cell lymphoblastic leukemia-lymphoma	['Biomarker']
AVPR2	arginine vasopressin receptor 2	prerenal uremia syndrome	['Biomarker']
AVPR2	arginine vasopressin receptor 2	rickets, x-linked hypophosphatemic	['GeneticVariation']
AVPR2	arginine vasopressin receptor 2	trichohepatoenteric syndrome	['Biomarker']
AVPR2	arginine vasopressin receptor 2	vitamin d-resistant rickets, x-linked	['GeneticVariation']
BANK1	B cell scaffold protein with ankyrin repeats 1	giant cell arteritis	['GeneticVariation']
BANK1	B cell scaffold protein with ankyrin repeats 1	arthritis	['AlteredExpression']
BANK1	B cell scaffold protein with ankyrin repeats 1	psoriasis	['GeneticVariation']
BANK1	B cell scaffold protein with ankyrin repeats 1	rheumatoid arthritis	['GeneticVariation', 'Biomarker']
BANK1	B cell scaffold protein with ankyrin repeats 1	secondary sclerosing cholangitis|primary sclerosing cholangitis|cholangitis, sclerosing	['GeneticVariation']
BANK1	B cell scaffold protein with ankyrin repeats 1	ulcerative colitis	['GeneticVariation']
BANK1	B cell scaffold protein with ankyrin repeats 1	crohn disease	['GeneticVariation']
BANK1	B cell scaffold protein with ankyrin repeats 1	multiple sclerosis	['GeneticVariation']
BANK1	B cell scaffold protein with ankyrin repeats 1	encephalitis, st. louis	['GeneticVariation']
BANK1	B cell scaffold protein with ankyrin repeats 1	lupus erythematosus	['GeneticVariation']
BANK1	B cell scaffold protein with ankyrin repeats 1	lupus erythematosus, discoid	['GeneticVariation']
BANK1	B cell scaffold protein with ankyrin repeats 1	lupus erythematosus, systemic	['GeneticVariation', 'Biomarker']
BANK1	B cell scaffold protein with ankyrin repeats 1	scleroderma	['Biomarker']
BANK1	B cell scaffold protein with ankyrin repeats 1	systemic scleroderma	['GeneticVariation', 'Biomarker']
BANK1	B cell scaffold protein with ankyrin repeats 1	ankylosing spondylitis	['GeneticVariation']
BANK1	B cell scaffold protein with ankyrin repeats 1	lupus vulgaris	['GeneticVariation']
BANK1	B cell scaffold protein with ankyrin repeats 1	thyroid diseases	['GeneticVariation']
BANK1	B cell scaffold protein with ankyrin repeats 1	dermatomyositis	['GeneticVariation']
BANK1	B cell scaffold protein with ankyrin repeats 1	cardiovascular diseases	['GeneticVariation']
BANK1	B cell scaffold protein with ankyrin repeats 1	graves disease	['GeneticVariation']
BANK1	B cell scaffold protein with ankyrin repeats 1	lung diseases, interstitial	['Biomarker']
BANK1	B cell scaffold protein with ankyrin repeats 1	autoimmune endocrine disease|autoimmune diseases|congenital chromosomal disease|blood autoimmune disorders	['AlteredExpression', 'GeneticVariation', 'Biomarker']
BANK1	B cell scaffold protein with ankyrin repeats 1	small lymphocytic lymphoma	['GeneticVariation']
BANK1	B cell scaffold protein with ankyrin repeats 1	autoimmune thyroid disease	['GeneticVariation']
BANK1	B cell scaffold protein with ankyrin repeats 1	chronic arthritis	['Biomarker']
BANK1	B cell scaffold protein with ankyrin repeats 1	chronic lymphocytic leukemia	['GeneticVariation']
BANK1	B cell scaffold protein with ankyrin repeats 1	diabetes mellitus, insulin-dependent	['GeneticVariation']
BANK1	B cell scaffold protein with ankyrin repeats 1	diffuse scleroderma	['GeneticVariation']
BANK1	B cell scaffold protein with ankyrin repeats 1	gastrointestinal stromal sarcoma	['Biomarker']
BANK1	B cell scaffold protein with ankyrin repeats 1	graft-vs-host disease	['GeneticVariation']
BANK1	B cell scaffold protein with ankyrin repeats 1	hashimoto disease	['GeneticVariation']
BANK1	B cell scaffold protein with ankyrin repeats 1	inflammatory bowel diseases	['GeneticVariation', 'Biomarker']
BANK1	B cell scaffold protein with ankyrin repeats 1	insulinoma	['AlteredExpression']
BANK1	B cell scaffold protein with ankyrin repeats 1	polyendocrinopathies, autoimmune	['GeneticVariation']
BANK1	B cell scaffold protein with ankyrin repeats 1	precursor b-cell lymphoblastic leukemia	['Biomarker']
BANK1	B cell scaffold protein with ankyrin repeats 1	primary sjögren syndrome	['GeneticVariation']
BANK1	B cell scaffold protein with ankyrin repeats 1	spondylarthritis	['AlteredExpression']
C1orf141	chromosome 1 open reading frame 141	psoriasis	['GeneticVariation']
C1orf141	chromosome 1 open reading frame 141	secondary sclerosing cholangitis|primary sclerosing cholangitis|cholangitis, sclerosing	['GeneticVariation']
C1orf141	chromosome 1 open reading frame 141	ulcerative colitis	['GeneticVariation']
C1orf141	chromosome 1 open reading frame 141	common variable immunodeficiency	['GeneticVariation']
C1orf141	chromosome 1 open reading frame 141	crohn disease	['GeneticVariation']
C1orf141	chromosome 1 open reading frame 141	multiple sclerosis	['GeneticVariation']
C1orf141	chromosome 1 open reading frame 141	leprosy	['GeneticVariation']
C1orf141	chromosome 1 open reading frame 141	lupus erythematosus, systemic	['GeneticVariation']
C1orf141	chromosome 1 open reading frame 141	uveitis	['GeneticVariation']
C1orf141	chromosome 1 open reading frame 141	sarcoidosis	['GeneticVariation']
C1orf141	chromosome 1 open reading frame 141	juvenile arthritis	['GeneticVariation']
C1orf141	chromosome 1 open reading frame 141	ankylosing spondylitis	['GeneticVariation']
C1orf141	chromosome 1 open reading frame 141	autoimmune thyroiditis	['GeneticVariation']
C1orf141	chromosome 1 open reading frame 141	autoimmune endocrine disease|autoimmune diseases|congenital chromosomal disease|blood autoimmune disorders	['GeneticVariation']
C1orf141	chromosome 1 open reading frame 141	adolescent idiopathic scoliosis	['GeneticVariation']
C1orf141	chromosome 1 open reading frame 141	arthritis, psoriatic	['GeneticVariation']
C1orf141	chromosome 1 open reading frame 141	celiac disease	['GeneticVariation']
C1orf141	chromosome 1 open reading frame 141	diabetes mellitus, insulin-dependent	['GeneticVariation']
C1orf141	chromosome 1 open reading frame 141	inflammatory bowel diseases	['GeneticVariation']
C1orf141	chromosome 1 open reading frame 141	uveomeningoencephalitic syndrome	['GeneticVariation', 'Biomarker']
CALM1	calmodulin 1	pain	['Biomarker']
CALM1	calmodulin 1	depressed mood|prolonged grief disorder	['GeneticVariation']
CALM1	calmodulin 1	anxiety	['Biomarker']
CALM1	calmodulin 1	depressive disorder	['GeneticVariation']
CALM1	calmodulin 1	anxiety disorders	['Biomarker']
CALM1	calmodulin 1	mood disorders	['Biomarker']
CALM1	calmodulin 1	alzheimer disease	['AlteredExpression', 'Biomarker']
CALM1	calmodulin 1	presenile dementia	['Biomarker']
CALM1	calmodulin 1	tuberculosis	['Biomarker']
CALM1	calmodulin 1	cardiac arrhythmia	['GeneticVariation', 'Biomarker']
CALM1	calmodulin 1	arthritis	['Biomarker']
CALM1	calmodulin 1	rheumatoid arthritis	['Biomarker']
CALM1	calmodulin 1	ataxia	['Biomarker']
CALM1	calmodulin 1	cerebellar ataxia	['Biomarker']
CALM1	calmodulin 1	arteriolosclerosis|coronary arteriosclerosis|vascular degeneration|arteriosclerosis obliterans	['GeneticVariation']
CALM1	calmodulin 1	bipolar disorder	['AlteredExpression']
CALM1	calmodulin 1	bladder neoplasm	['Biomarker']
CALM1	calmodulin 1	malignant neoplasm of skin	['Biomarker']
CALM1	calmodulin 1	malignant neoplasm of breast	['AlteredExpression', 'Biomarker']
CALM1	calmodulin 1	lymphoma	['GeneticVariation', 'Biomarker']
CALM1	calmodulin 1	neoplasms	['AlteredExpression', 'GeneticVariation', 'Biomarker']
CALM1	calmodulin 1	malignant neoplasms	['AlteredExpression', 'GeneticVariation', 'Biomarker']
CALM1	calmodulin 1	carcinoma	['AlteredExpression', 'Biomarker']
CALM1	calmodulin 1	cleft palate with cleft lip	['Biomarker']
CALM1	calmodulin 1	headache	['Biomarker']
CALM1	calmodulin 1	ulcerative colitis	['Biomarker']
CALM1	calmodulin 1	coronary artery atheroma|coronary artery disease	['GeneticVariation']
CALM1	calmodulin 1	coronary heart disease	['GeneticVariation']
CALM1	calmodulin 1	acrocephaly|trigonocephaly|craniosynostosis	['Biomarker']
CALM1	calmodulin 1	crohn disease	['Biomarker']
CALM1	calmodulin 1	delirium	['GeneticVariation', 'Biomarker']
CALM1	calmodulin 1	schizophrenia	['AlteredExpression', 'GeneticVariation', 'Biomarker']
CALM1	calmodulin 1	diabetes	['GeneticVariation']
CALM1	calmodulin 1	diabetes mellitus	['GeneticVariation']
CALM1	calmodulin 1	dysautonomia|dysautonomia, familial	['Biomarker']
CALM1	calmodulin 1	multiple sclerosis	['GeneticVariation']
CALM1	calmodulin 1	encephalitis, st. louis	['Biomarker']
CALM1	calmodulin 1	seizures	['Biomarker']
CALM1	calmodulin 1	fatigue	['Biomarker']
CALM1	calmodulin 1	mental disorders	['Biomarker']
CALM1	calmodulin 1	trigeminal neuralgia	['Biomarker']
CALM1	calmodulin 1	cardiac arrest	['GeneticVariation', 'Biomarker']
CALM1	calmodulin 1	congestive heart failure	['GeneticVariation']
CALM1	calmodulin 1	syncope	['Biomarker']
CALM1	calmodulin 1	hypothyroidism	['AlteredExpression']
CALM1	calmodulin 1	adult lymphoma	['Biomarker']
CALM1	calmodulin 1	lupus erythematosus, systemic	['Biomarker']
CALM1	calmodulin 1	malignant lymphoma - centrocytic|mantle cell lymphoma|centrocytic lymphoma	['Biomarker']
CALM1	calmodulin 1	malignant neoplasm of stomach	['GeneticVariation']
CALM1	calmodulin 1	malocclusion	['Biomarker']
CALM1	calmodulin 1	measles	['Biomarker']
CALM1	calmodulin 1	vertigo	['Biomarker']
CALM1	calmodulin 1	mesothelioma	['AlteredExpression']
CALM1	calmodulin 1	androgen-insensitivity syndrome	['GeneticVariation', 'Biomarker']
CALM1	calmodulin 1	multiple myeloma	['AlteredExpression', 'Biomarker']
CALM1	calmodulin 1	disseminated carcinoma|malignant solid neoplasm|disseminated malignant neoplasm|secondary carcinoma|pituitary adenoma, non-secreting|anal canal squamous cell carcinoma|benign neoplasm of pituitary gland|urinary bladder diseases|non-functioning pituitary gland neoplasm|female genital diseases|squamous cell carcinoma of pharynx|central nervous system neoplasms, primary|adenoma of small intestine|to…	['Biomarker']
CALM1	calmodulin 1	secondary neoplasm	['AlteredExpression']
CALM1	calmodulin 1	malignant neoplasm of soft tissue	['Biomarker']
CALM1	calmodulin 1	malignant neoplasm of ovary	['Biomarker']
CALM1	calmodulin 1	malignant neoplasm of urinary bladder	['Biomarker']
CALM1	calmodulin 1	stomach carcinoma	['GeneticVariation']
CALM1	calmodulin 1	primary malignant neoplasm	['AlteredExpression', 'GeneticVariation', 'Biomarker']
CALM1	calmodulin 1	mental depression	['GeneticVariation']
CALM1	calmodulin 1	osteoporosis	['GeneticVariation']
CALM1	calmodulin 1	spastic paraplegia	['GeneticVariation']
CALM1	calmodulin 1	sarcoma	['Biomarker']
CALM1	calmodulin 1	withdrawal symptoms	['Biomarker']
CALM1	calmodulin 1	chronic schizophrenia	['Biomarker']
CALM1	calmodulin 1	specific language impairment	['AlteredExpression']
CALM1	calmodulin 1	cerebrovascular accident	['GeneticVariation']
CALM1	calmodulin 1	essential tremor	['Biomarker']
CALM1	calmodulin 1	tachycardia, ventricular	['Biomarker']
CALM1	calmodulin 1	holoprosencephaly	['GeneticVariation']
CALM1	calmodulin 1	gestational diabetes	['Biomarker']
CALM1	calmodulin 1	melanoma	['AlteredExpression', 'Biomarker']
CALM1	calmodulin 1	secondary malignant neoplasm of liver	['AlteredExpression', 'Biomarker']
CALM1	calmodulin 1	malignant neoplasm of gallbladder	['Biomarker']
CALM1	calmodulin 1	malignant neoplasm of lung	['AlteredExpression', 'Biomarker']
CALM1	calmodulin 1	colon carcinoma	['AlteredExpression', 'Biomarker']
CALM1	calmodulin 1	breast carcinoma	['AlteredExpression', 'Biomarker']
CALM1	calmodulin 1	carcinoma in situ of prostate|prostate carcinoma	['AlteredExpression', 'GeneticVariation', 'Biomarker']
CALM1	calmodulin 1	ventricular fibrillation	['GeneticVariation', 'Biomarker']
CALM1	calmodulin 1	confusion	['Biomarker']
CALM1	calmodulin 1	myotubular (centronuclear) myopathy|centronuclear myopathy|myopathies, nemaline	['Biomarker']
CALM1	calmodulin 1	ovarian neoplasm	['Biomarker']
CALM1	calmodulin 1	lymphoma, non-hodgkin	['Biomarker']
CALM1	calmodulin 1	benign meningioma|meningioma	['AlteredExpression']
CALM1	calmodulin 1	brugada syndrome (disorder)|long qt syndrome	['GeneticVariation']
CALM1	calmodulin 1	idiopathic pulmonary fibrosis|idiopathic pneumonia syndrome|pulmonary alveolitis|alveolitis, fibrosing|chronic idiopathic pulmonary fibrosis	['Biomarker']
CALM1	calmodulin 1	sudden cardiac death	['Biomarker']
CALM1	calmodulin 1	postoperative delirium|mixed delirium	['Biomarker']
CALM1	calmodulin 1	alcohol use disorder	['Biomarker']
CALM1	calmodulin 1	cocaine use|cocaine-related disorders	['Biomarker']
CALM1	calmodulin 1	substance use disorders	['Biomarker']
CALM1	calmodulin 1	alcohol or other drugs use	['Biomarker']
CALM1	calmodulin 1	malignant neoplasm of prostate	['AlteredExpression', 'GeneticVariation', 'Biomarker']
CALM1	calmodulin 1	hepatitis c	['AlteredExpression', 'Biomarker']
CALM1	calmodulin 1	hypoplasia of corpus callosum|congenital absence of part of brain|other reduction deformities of brain|pachygyria|agyria|congenital hypoplasia of part of brain|microgyria|lissencephaly|hydranencephaly	['Biomarker']
CALM1	calmodulin 1	neurofibromatosis 1	['Biomarker']
CALM1	calmodulin 1	malignant neoplasm of kidney	['Biomarker']
CALM1	calmodulin 1	langerhans cell sarcoma|histiocytic sarcoma|reticuloendotheliosis, x-linked	['AlteredExpression']
CALM1	calmodulin 1	alzheimer disease, late onset|alzheimer disease type 1	['Biomarker']
CALM1	calmodulin 1	gallbladder carcinoma	['Biomarker']
CALM1	calmodulin 1	cocaine abuse	['Biomarker']
CALM1	calmodulin 1	autoimmune endocrine disease|autoimmune diseases|congenital chromosomal disease|blood autoimmune disorders	['GeneticVariation']
CALM1	calmodulin 1	alzheimer disease 2|alzheimer disease, early onset	['Biomarker']
CALM1	calmodulin 1	stress disorders, traumatic|stress, psychological|neurological pain|bodily pain	['AlteredExpression']
CALM1	calmodulin 1	ectodermal dysplasia	['Biomarker']
CALM1	calmodulin 1	prostatic neoplasms	['Biomarker']
CALM1	calmodulin 1	adolescent idiopathic scoliosis	['GeneticVariation', 'Biomarker']
CALM1	calmodulin 1	sarcoma, myeloid|granulocytic sarcoma	['GeneticVariation']
CALM1	calmodulin 1	acute leukemia	['AlteredExpression', 'Biomarker']
CALM1	calmodulin 1	acute lymphocytic leukemia	['GeneticVariation', 'Biomarker']
CALM1	calmodulin 1	acute megakaryocytic leukemias	['AlteredExpression']
CALM1	calmodulin 1	addictive behavior	['Biomarker']
CALM1	calmodulin 1	adenocarcinoma	['AlteredExpression']
CALM1	calmodulin 1	adenocarcinoma of colon	['Biomarker']
CALM1	calmodulin 1	adenoid cystic carcinoma	['Biomarker']
CALM1	calmodulin 1	adult acute lymphocytic leukemia	['GeneticVariation']
CALM1	calmodulin 1	adult acute myeloblastic leukemia	['Biomarker']
CALM1	calmodulin 1	adult glioblastoma	['AlteredExpression', 'Biomarker']
CALM1	calmodulin 1	adult non-hodgkin lymphoma	['Biomarker']
CALM1	calmodulin 1	adult t acute lymphoblastic leukemia	['Biomarker']
CALM1	calmodulin 1	anemia, sickle cell	['Biomarker']
CALM1	calmodulin 1	breast fibrocystic disease	['AlteredExpression']
CALM1	calmodulin 1	cannabis dependence	['Biomarker']
CALM1	calmodulin 1	carcinogenesis	['AlteredExpression', 'Biomarker']
CALM1	calmodulin 1	carcinoma of lung	['AlteredExpression', 'Biomarker']
CALM1	calmodulin 1	carcinoma, ovarian epithelial	['Biomarker']
CALM1	calmodulin 1	cardiomyopathy, hypertrophic, familial	['GeneticVariation']
CALM1	calmodulin 1	cataract, marner type	['AlteredExpression', 'Biomarker']
CALM1	calmodulin 1	cavernous hemangioma of brain	['AlteredExpression', 'Biomarker']
CALM1	calmodulin 1	central neuroblastoma	['AlteredExpression', 'Biomarker']
CALM1	calmodulin 1	childhood acute lymphoblastic leukemia	['GeneticVariation']
CALM1	calmodulin 1	childhood acute myeloid leukemia	['Biomarker']
CALM1	calmodulin 1	childhood glioblastoma	['AlteredExpression', 'Biomarker']
CALM1	calmodulin 1	childhood leukemia	['AlteredExpression', 'GeneticVariation', 'Biomarker']
CALM1	calmodulin 1	childhood lymphoma	['Biomarker']
CALM1	calmodulin 1	childhood neuroblastoma	['AlteredExpression', 'Biomarker']
CALM1	calmodulin 1	childhood non-hodgkin lymphoma	['Biomarker']
CALM1	calmodulin 1	class iii malocclusion	['Biomarker']
CALM1	calmodulin 1	cocaine dependence	['Biomarker']
CALM1	calmodulin 1	colorectal carcinoma	['AlteredExpression']
CALM1	calmodulin 1	congenital long qt syndrome	['GeneticVariation']
CALM1	calmodulin 1	degenerative polyarthritis	['GeneticVariation', 'Biomarker']
CALM1	calmodulin 1	diabetes mellitus, non-insulin-dependent	['Biomarker']
CALM1	calmodulin 1	drug usage	['Biomarker']
CALM1	calmodulin 1	endometrial carcinoma	['Biomarker']
CALM1	calmodulin 1	endothelial dysfunction	['Biomarker']
CALM1	calmodulin 1	familial (fpah)	['GeneticVariation']
CALM1	calmodulin 1	familial alzheimer disease (fad)	['Biomarker']
CALM1	calmodulin 1	gastrointestinal carcinoid tumor	['Biomarker']
CALM1	calmodulin 1	gastrointestinal stromal tumors	['Biomarker']
CALM1	calmodulin 1	glioblastoma	['AlteredExpression', 'Biomarker']
CALM1	calmodulin 1	glioblastoma multiforme	['AlteredExpression', 'Biomarker']
CALM1	calmodulin 1	glioma	['Biomarker']
CALM1	calmodulin 1	heavy drinking	['Biomarker']
CALM1	calmodulin 1	hematologic neoplasms	['GeneticVariation', 'Biomarker']
CALM1	calmodulin 1	hematopoietic neoplasms	['Biomarker']
CALM1	calmodulin 1	hereditary pancreatitis	['AlteredExpression']
CALM1	calmodulin 1	human immunodeficiency virus (hiv) ii infection category b1	['Biomarker']
CALM1	calmodulin 1	hypokalemia	['Biomarker']
CALM1	calmodulin 1	ichthyosis prematurity syndrome	['Biomarker']
CALM1	calmodulin 1	impaired cognition	['Biomarker']
CALM1	calmodulin 1	ischemic stroke	['GeneticVariation']
CALM1	calmodulin 1	learning disabilities	['Biomarker']
CALM1	calmodulin 1	leukemia	['AlteredExpression', 'GeneticVariation', 'Biomarker']
CALM1	calmodulin 1	leukemia, myelocytic, acute	['GeneticVariation', 'Biomarker']
CALM1	calmodulin 1	leukemogenesis	['GeneticVariation', 'Biomarker']
CALM1	calmodulin 1	lymphoma, non-hodgkin, familial	['Biomarker']
CALM1	calmodulin 1	m5b acute differentiated monocytic leukemia	['GeneticVariation']
CALM1	calmodulin 1	malignant neoplasm of endometrium	['Biomarker']
CALM1	calmodulin 1	malignant transformation	['AlteredExpression']
CALM1	calmodulin 1	malignant tumor of colon	['AlteredExpression', 'Biomarker']
CALM1	calmodulin 1	marijuana abuse	['Biomarker']
CALM1	calmodulin 1	marijuana use	['Biomarker']
CALM1	calmodulin 1	melanoma, b16	['Biomarker']
CALM1	calmodulin 1	metastatic melanoma	['Biomarker']
CALM1	calmodulin 1	mixed lineage leukemia	['GeneticVariation', 'Biomarker']
CALM1	calmodulin 1	monocytic leukemia	['GeneticVariation']
CALM1	calmodulin 1	myeloid leukemia	['GeneticVariation']
CALM1	calmodulin 1	neoplasm metastasis	['AlteredExpression', 'Biomarker']
CALM1	calmodulin 1	neoplasm, residual	['Biomarker']
CALM1	calmodulin 1	neuroblastoma	['AlteredExpression', 'Biomarker']
CALM1	calmodulin 1	neurofibromatosis, type 1-like syndrome	['Biomarker']
CALM1	calmodulin 1	non-small cell lung carcinoma	['AlteredExpression']
CALM1	calmodulin 1	osteoarthritis of hip	['GeneticVariation']
CALM1	calmodulin 1	osteoarthritis, knee	['GeneticVariation']
CALM1	calmodulin 1	pachyonychia congenita 3	['Biomarker']
CALM1	calmodulin 1	paraganglioma	['Biomarker']
CALM1	calmodulin 1	post-traumatic stress disorder	['Biomarker']
CALM1	calmodulin 1	precursor cell lymphoblastic leukemia lymphoma	['GeneticVariation', 'Biomarker']
CALM1	calmodulin 1	precursor t-cell lymphoblastic leukemia-lymphoma	['Biomarker']
CALM1	calmodulin 1	primary malignant neoplasm of lung	['AlteredExpression', 'Biomarker']
CALM1	calmodulin 1	renal carcinoma	['AlteredExpression', 'Biomarker']
CALM1	calmodulin 1	renal cell carcinoma	['AlteredExpression']
CALM1	calmodulin 1	secondary malignant neoplasm of lymph node	['AlteredExpression']
CALM1	calmodulin 1	sleep apnea, obstructive	['Biomarker']
CALM1	calmodulin 1	small cell carcinoma of lung	['Biomarker']
CALM1	calmodulin 1	squamous cell carcinoma of esophagus	['AlteredExpression']
CALM1	calmodulin 1	st segment elevation myocardial infarction	['Biomarker']
CALM1	calmodulin 1	stage 0 gallbladder cancer ajcc v8	['Biomarker']
CALM1	calmodulin 1	stage iia gallbladder cancer ajcc v8	['Biomarker']
CALM1	calmodulin 1	stage iib gallbladder cancer ajcc v8	['Biomarker']
CALM1	calmodulin 1	stage iii gallbladder cancer ajcc v8	['Biomarker']
CALM1	calmodulin 1	stage iv gallbladder cancer ajcc v8	['Biomarker']
CALM1	calmodulin 1	testicular germ cell tumor	['Biomarker']
CALM1	calmodulin 1	torsades de pointes	['Biomarker']
CALM1	calmodulin 1	tumor cell invasion	['AlteredExpression', 'Biomarker']
CALM1	calmodulin 1	tumor progression	['Biomarker']
CALM1	calmodulin 1	ventricular fibrillation, paroxysmal familial, 1	['GeneticVariation']
CALM1	calmodulin 1	ventricular tachycardia, catecholaminergic polymorphic, 1 (disorder)	['GeneticVariation', 'Biomarker']
CALM2	calmodulin 2	pain	['Biomarker']
CALM2	calmodulin 2	depressed mood|prolonged grief disorder	['GeneticVariation']
CALM2	calmodulin 2	anxiety	['Biomarker']
CALM2	calmodulin 2	depressive disorder	['GeneticVariation', 'Biomarker']
CALM2	calmodulin 2	anxiety disorders	['Biomarker']
CALM2	calmodulin 2	mood disorders	['Biomarker']
CALM2	calmodulin 2	alzheimer disease	['AlteredExpression', 'Biomarker']
CALM2	calmodulin 2	tuberculosis	['Biomarker']
CALM2	calmodulin 2	cardiac arrhythmia	['GeneticVariation', 'Biomarker']
CALM2	calmodulin 2	arthritis	['Biomarker']
CALM2	calmodulin 2	rheumatoid arthritis	['Biomarker']
CALM2	calmodulin 2	ataxia	['Biomarker']
CALM2	calmodulin 2	cerebellar ataxia	['Biomarker']
CALM2	calmodulin 2	arteriolosclerosis|coronary arteriosclerosis|vascular degeneration|arteriosclerosis obliterans	['GeneticVariation']
CALM2	calmodulin 2	bipolar disorder	['AlteredExpression', 'Biomarker']
CALM2	calmodulin 2	bladder neoplasm	['Biomarker']
CALM2	calmodulin 2	malignant neoplasm of skin	['Biomarker']
CALM2	calmodulin 2	malignant neoplasm of breast	['AlteredExpression', 'Biomarker']
CALM2	calmodulin 2	lymphoma	['GeneticVariation', 'Biomarker']
CALM2	calmodulin 2	neoplasms	['AlteredExpression', 'GeneticVariation', 'Biomarker']
CALM2	calmodulin 2	malignant neoplasms	['AlteredExpression', 'Biomarker']
CALM2	calmodulin 2	carcinoma	['AlteredExpression', 'Biomarker']
CALM2	calmodulin 2	cleft palate with cleft lip	['Biomarker']
CALM2	calmodulin 2	headache	['Biomarker']
CALM2	calmodulin 2	ulcerative colitis	['Biomarker']
CALM2	calmodulin 2	coronary artery atheroma|coronary artery disease	['GeneticVariation']
CALM2	calmodulin 2	coronary heart disease	['GeneticVariation']
CALM2	calmodulin 2	acrocephaly|trigonocephaly|craniosynostosis	['Biomarker']
CALM2	calmodulin 2	crohn disease	['Biomarker']
CALM2	calmodulin 2	severe depression	['Biomarker']
CALM2	calmodulin 2	delirium	['GeneticVariation', 'Biomarker']
CALM2	calmodulin 2	schizophrenia	['AlteredExpression', 'GeneticVariation', 'Biomarker']
CALM2	calmodulin 2	diabetes	['GeneticVariation']
CALM2	calmodulin 2	diabetes mellitus	['GeneticVariation']
CALM2	calmodulin 2	dysautonomia|dysautonomia, familial	['Biomarker']
CALM2	calmodulin 2	multiple sclerosis	['GeneticVariation']
CALM2	calmodulin 2	encephalitis, st. louis	['Biomarker']
CALM2	calmodulin 2	seizures	['Biomarker']
CALM2	calmodulin 2	fatigue	['Biomarker']
CALM2	calmodulin 2	mental disorders	['Biomarker']
CALM2	calmodulin 2	trigeminal neuralgia	['Biomarker']
CALM2	calmodulin 2	cardiac arrest	['GeneticVariation', 'Biomarker']
CALM2	calmodulin 2	syncope	['Biomarker']
CALM2	calmodulin 2	hypothyroidism	['AlteredExpression']
CALM2	calmodulin 2	kidney failure, chronic	['GeneticVariation']
CALM2	calmodulin 2	adult lymphoma	['Biomarker']
CALM2	calmodulin 2	lupus erythematosus, systemic	['Biomarker']
CALM2	calmodulin 2	malignant lymphoma - centrocytic|mantle cell lymphoma|centrocytic lymphoma	['Biomarker']
CALM2	calmodulin 2	malignant neoplasm of stomach	['GeneticVariation']
CALM2	calmodulin 2	malocclusion	['Biomarker']
CALM2	calmodulin 2	measles	['Biomarker']
CALM2	calmodulin 2	vertigo	['Biomarker']
CALM2	calmodulin 2	mesothelioma	['AlteredExpression']
CALM2	calmodulin 2	androgen-insensitivity syndrome	['GeneticVariation']
CALM2	calmodulin 2	multiple myeloma	['AlteredExpression', 'Biomarker']
CALM2	calmodulin 2	disseminated carcinoma|malignant solid neoplasm|disseminated malignant neoplasm|secondary carcinoma|pituitary adenoma, non-secreting|anal canal squamous cell carcinoma|benign neoplasm of pituitary gland|urinary bladder diseases|non-functioning pituitary gland neoplasm|female genital diseases|squamous cell carcinoma of pharynx|central nervous system neoplasms, primary|adenoma of small intestine|to…	['Biomarker']
CALM2	calmodulin 2	secondary neoplasm	['AlteredExpression']
CALM2	calmodulin 2	malignant neoplasm of soft tissue	['Biomarker']
CALM2	calmodulin 2	malignant neoplasm of ovary	['Biomarker']
CALM2	calmodulin 2	malignant neoplasm of urinary bladder	['Biomarker']
CALM2	calmodulin 2	stomach carcinoma	['GeneticVariation']
CALM2	calmodulin 2	primary malignant neoplasm	['AlteredExpression', 'Biomarker']
CALM2	calmodulin 2	mental depression	['GeneticVariation', 'Biomarker']
CALM2	calmodulin 2	spastic paraplegia	['GeneticVariation']
CALM2	calmodulin 2	sarcoma	['Biomarker']
CALM2	calmodulin 2	withdrawal symptoms	['Biomarker']
CALM2	calmodulin 2	chronic schizophrenia	['Biomarker']
CALM2	calmodulin 2	sick sinus syndrome	['Biomarker']
CALM2	calmodulin 2	specific language impairment	['AlteredExpression']
CALM2	calmodulin 2	supraventricular tachycardia|atrial tachycardia|paroxysmal atrial tachycardia|paroxysmal supraventricular tachycardia	['Biomarker']
CALM2	calmodulin 2	essential tremor	['Biomarker']
CALM2	calmodulin 2	tachycardia, ventricular	['Biomarker']
CALM2	calmodulin 2	holoprosencephaly	['GeneticVariation']
CALM2	calmodulin 2	melanoma	['AlteredExpression', 'Biomarker']
CALM2	calmodulin 2	secondary malignant neoplasm of liver	['AlteredExpression', 'Biomarker']
CALM2	calmodulin 2	malignant neoplasm of gallbladder	['Biomarker']
CALM2	calmodulin 2	malignant neoplasm of lung	['AlteredExpression']
CALM2	calmodulin 2	colon carcinoma	['AlteredExpression', 'Biomarker']
CALM2	calmodulin 2	breast carcinoma	['AlteredExpression', 'Biomarker']
CALM2	calmodulin 2	carcinoma in situ of prostate|prostate carcinoma	['AlteredExpression', 'GeneticVariation', 'Biomarker']
CALM2	calmodulin 2	myocardial infarction	['Biomarker']
CALM2	calmodulin 2	ventricular fibrillation	['Biomarker']
CALM2	calmodulin 2	confusion	['Biomarker']
CALM2	calmodulin 2	myotubular (centronuclear) myopathy|centronuclear myopathy|myopathies, nemaline	['Biomarker']
CALM2	calmodulin 2	ovarian neoplasm	['Biomarker']
CALM2	calmodulin 2	lymphoma, non-hodgkin	['Biomarker']
CALM2	calmodulin 2	benign meningioma|meningioma	['AlteredExpression']
CALM2	calmodulin 2	right bundle branch block	['Biomarker']
CALM2	calmodulin 2	long qt syndrome|ectopic rhythm|nodal rhythm disorder|other specified cardiac arrhythmias|brugada syndrome (disorder)	['GeneticVariation', 'Biomarker']
CALM2	calmodulin 2	idiopathic pulmonary fibrosis|idiopathic pneumonia syndrome|pulmonary alveolitis|alveolitis, fibrosing|chronic idiopathic pulmonary fibrosis	['Biomarker']
CALM2	calmodulin 2	sudden cardiac death	['Biomarker']
CALM2	calmodulin 2	postoperative delirium|mixed delirium	['Biomarker']
CALM2	calmodulin 2	alcohol use disorder	['Biomarker']
CALM2	calmodulin 2	cocaine use|cocaine-related disorders	['Biomarker']
CALM2	calmodulin 2	substance use disorders	['Biomarker']
CALM2	calmodulin 2	alcohol or other drugs use	['Biomarker']
CALM2	calmodulin 2	malignant neoplasm of prostate	['AlteredExpression', 'GeneticVariation', 'Biomarker']
CALM2	calmodulin 2	hepatitis c	['AlteredExpression', 'Biomarker']
CALM2	calmodulin 2	fibrosis, liver	['Biomarker']
CALM2	calmodulin 2	hypoplasia of corpus callosum|congenital absence of part of brain|other reduction deformities of brain|pachygyria|agyria|congenital hypoplasia of part of brain|microgyria|lissencephaly|hydranencephaly	['Biomarker']
CALM2	calmodulin 2	neurofibromatosis 1	['Biomarker']
CALM2	calmodulin 2	malignant neoplasm of kidney	['Biomarker']
CALM2	calmodulin 2	langerhans cell sarcoma|histiocytic sarcoma|reticuloendotheliosis, x-linked	['AlteredExpression', 'Biomarker']
CALM2	calmodulin 2	gallbladder carcinoma	['Biomarker']
CALM2	calmodulin 2	cocaine abuse	['Biomarker']
CALM2	calmodulin 2	autoimmune endocrine disease|autoimmune diseases|congenital chromosomal disease|blood autoimmune disorders	['GeneticVariation']
CALM2	calmodulin 2	stress disorders, traumatic|stress, psychological|neurological pain|bodily pain	['AlteredExpression']
CALM2	calmodulin 2	ectodermal dysplasia	['Biomarker']
CALM2	calmodulin 2	prostatic neoplasms	['Biomarker']
CALM2	calmodulin 2	adolescent idiopathic scoliosis	['GeneticVariation']
CALM2	calmodulin 2	sarcoma, myeloid|granulocytic sarcoma	['GeneticVariation']
CALM2	calmodulin 2	acute leukemia	['AlteredExpression', 'Biomarker']
CALM2	calmodulin 2	acute lymphocytic leukemia	['GeneticVariation', 'Biomarker']
CALM2	calmodulin 2	acute megakaryocytic leukemias	['AlteredExpression']
CALM2	calmodulin 2	addictive behavior	['Biomarker']
CALM2	calmodulin 2	adenocarcinoma	['AlteredExpression']
CALM2	calmodulin 2	adenocarcinoma of colon	['Biomarker']
CALM2	calmodulin 2	adenoid cystic carcinoma	['Biomarker']
CALM2	calmodulin 2	adult acute lymphocytic leukemia	['GeneticVariation']
CALM2	calmodulin 2	adult acute myeloblastic leukemia	['Biomarker']
CALM2	calmodulin 2	adult anaplastic large cell lymphoma	['Biomarker']
CALM2	calmodulin 2	adult glioblastoma	['AlteredExpression', 'Biomarker']
CALM2	calmodulin 2	adult non-hodgkin lymphoma	['Biomarker']
CALM2	calmodulin 2	adult t acute lymphoblastic leukemia	['Biomarker']
CALM2	calmodulin 2	anemia, sickle cell	['Biomarker']
CALM2	calmodulin 2	brain ischemia	['Biomarker']
CALM2	calmodulin 2	breast fibrocystic disease	['AlteredExpression']
CALM2	calmodulin 2	cannabis dependence	['Biomarker']
CALM2	calmodulin 2	carcinogenesis	['AlteredExpression', 'Biomarker']
CALM2	calmodulin 2	carcinoma of lung	['AlteredExpression']
CALM2	calmodulin 2	carcinoma, ovarian epithelial	['Biomarker']
CALM2	calmodulin 2	cardiomyopathy, hypertrophic, familial	['GeneticVariation']
CALM2	calmodulin 2	cataract, marner type	['AlteredExpression', 'Biomarker']
CALM2	calmodulin 2	cavernous hemangioma of brain	['AlteredExpression', 'Biomarker']
CALM2	calmodulin 2	central neuroblastoma	['AlteredExpression', 'Biomarker']
CALM2	calmodulin 2	childhood acute lymphoblastic leukemia	['GeneticVariation']
CALM2	calmodulin 2	childhood acute myeloid leukemia	['Biomarker']
CALM2	calmodulin 2	childhood anaplastic large cell lymphoma	['Biomarker']
CALM2	calmodulin 2	childhood glioblastoma	['AlteredExpression', 'Biomarker']
CALM2	calmodulin 2	childhood leukemia	['AlteredExpression', 'GeneticVariation', 'Biomarker']
CALM2	calmodulin 2	childhood lymphoma	['Biomarker']
CALM2	calmodulin 2	childhood neuroblastoma	['AlteredExpression', 'Biomarker']
CALM2	calmodulin 2	childhood non-hodgkin lymphoma	['Biomarker']
CALM2	calmodulin 2	class iii malocclusion	['Biomarker']
CALM2	calmodulin 2	cocaine dependence	['Biomarker']
CALM2	calmodulin 2	colorectal carcinoma	['AlteredExpression']
CALM2	calmodulin 2	congenital long qt syndrome	['GeneticVariation']
CALM2	calmodulin 2	degenerative polyarthritis	['AlteredExpression', 'GeneticVariation', 'Biomarker']
CALM2	calmodulin 2	drug usage	['Biomarker']
CALM2	calmodulin 2	endometrial carcinoma	['Biomarker']
CALM2	calmodulin 2	endothelial dysfunction	['Biomarker']
CALM2	calmodulin 2	estrogen receptor-negative breast cancer	['Biomarker']
CALM2	calmodulin 2	gastrointestinal carcinoid tumor	['Biomarker']
CALM2	calmodulin 2	gastrointestinal stromal tumors	['Biomarker']
CALM2	calmodulin 2	glioblastoma	['AlteredExpression', 'Biomarker']
CALM2	calmodulin 2	glioblastoma multiforme	['AlteredExpression', 'Biomarker']
CALM2	calmodulin 2	glioma	['Biomarker']
CALM2	calmodulin 2	heavy drinking	['Biomarker']
CALM2	calmodulin 2	hematologic neoplasms	['GeneticVariation', 'Biomarker']
CALM2	calmodulin 2	hematopoietic neoplasms	['Biomarker']
CALM2	calmodulin 2	hereditary pancreatitis	['AlteredExpression']
CALM2	calmodulin 2	human immunodeficiency virus (hiv) ii infection category b1	['Biomarker']
CALM2	calmodulin 2	hypokalemia	['Biomarker']
CALM2	calmodulin 2	ichthyosis prematurity syndrome	['Biomarker']
CALM2	calmodulin 2	impaired cognition	['Biomarker']
CALM2	calmodulin 2	ki-1+ anaplastic large cell lymphoma	['Biomarker']
CALM2	calmodulin 2	learning disabilities	['Biomarker']
CALM2	calmodulin 2	leukemia	['AlteredExpression', 'GeneticVariation', 'Biomarker']
CALM2	calmodulin 2	leukemia, myelocytic, acute	['GeneticVariation', 'Biomarker']
CALM2	calmodulin 2	leukemogenesis	['GeneticVariation', 'Biomarker']
CALM2	calmodulin 2	long qt syndrome 1	['GeneticVariation']
CALM2	calmodulin 2	lymphoma, non-hodgkin, familial	['Biomarker']
CALM2	calmodulin 2	m5b acute differentiated monocytic leukemia	['GeneticVariation']
CALM2	calmodulin 2	malignant neoplasm of endometrium	['Biomarker']
CALM2	calmodulin 2	malignant transformation	['AlteredExpression']
CALM2	calmodulin 2	malignant tumor of colon	['AlteredExpression', 'Biomarker']
CALM2	calmodulin 2	marijuana abuse	['Biomarker']
CALM2	calmodulin 2	marijuana use	['Biomarker']
CALM2	calmodulin 2	melanoma, b16	['Biomarker']
CALM2	calmodulin 2	metastatic melanoma	['Biomarker']
CALM2	calmodulin 2	mixed lineage leukemia	['GeneticVariation', 'Biomarker']
CALM2	calmodulin 2	monocytic leukemia	['GeneticVariation']
CALM2	calmodulin 2	myeloid leukemia	['GeneticVariation']
CALM2	calmodulin 2	neoplasm metastasis	['AlteredExpression', 'Biomarker']
CALM2	calmodulin 2	neoplasm, residual	['Biomarker']
CALM2	calmodulin 2	neuroblastoma	['AlteredExpression', 'Biomarker']
CALM2	calmodulin 2	neurofibromatosis, type 1-like syndrome	['Biomarker']
CALM2	calmodulin 2	non-small cell lung carcinoma	['AlteredExpression']
CALM2	calmodulin 2	oestrogen receptor positive breast cancer	['Biomarker']
CALM2	calmodulin 2	osteoarthritis of hip	['GeneticVariation', 'Biomarker']
CALM2	calmodulin 2	pachyonychia congenita 3	['Biomarker']
CALM2	calmodulin 2	paraganglioma	['Biomarker']
CALM2	calmodulin 2	post mi	['Biomarker']
CALM2	calmodulin 2	precursor cell lymphoblastic leukemia lymphoma	['GeneticVariation', 'Biomarker']
CALM2	calmodulin 2	precursor t-cell lymphoblastic leukemia-lymphoma	['Biomarker']
CALM2	calmodulin 2	primary malignant neoplasm of lung	['AlteredExpression']
CALM2	calmodulin 2	renal carcinoma	['AlteredExpression', 'Biomarker']
CALM2	calmodulin 2	renal cell carcinoma	['AlteredExpression']
CALM2	calmodulin 2	secondary malignant neoplasm of lymph node	['AlteredExpression']
CALM2	calmodulin 2	sleep apnea, obstructive	['Biomarker']
CALM2	calmodulin 2	small cell carcinoma of lung	['Biomarker']
CALM2	calmodulin 2	squamous cell carcinoma of esophagus	['AlteredExpression']
CALM2	calmodulin 2	st segment elevation myocardial infarction	['Biomarker']
CALM2	calmodulin 2	stage 0 gallbladder cancer ajcc v8	['Biomarker']
CALM2	calmodulin 2	stage iia gallbladder cancer ajcc v8	['Biomarker']
CALM2	calmodulin 2	stage iib gallbladder cancer ajcc v8	['Biomarker']
CALM2	calmodulin 2	stage iii gallbladder cancer ajcc v8	['Biomarker']
CALM2	calmodulin 2	stage iv gallbladder cancer ajcc v8	['Biomarker']
CALM2	calmodulin 2	testicular germ cell tumor	['Biomarker']
CALM2	calmodulin 2	torsades de pointes	['Biomarker']
CALM2	calmodulin 2	tumor cell invasion	['AlteredExpression', 'Biomarker']
CALM2	calmodulin 2	tumor progression	['Biomarker']
CALM2	calmodulin 2	ventricular tachycardia, catecholaminergic polymorphic, 1 (disorder)	['GeneticVariation', 'Biomarker']
CALM3	calmodulin 3	pain	['Biomarker']
CALM3	calmodulin 3	depressed mood|prolonged grief disorder	['GeneticVariation']
CALM3	calmodulin 3	anxiety	['Biomarker']
CALM3	calmodulin 3	depressive disorder	['GeneticVariation']
CALM3	calmodulin 3	anxiety disorders	['Biomarker']
CALM3	calmodulin 3	mood disorders	['Biomarker']
CALM3	calmodulin 3	alzheimer disease	['AlteredExpression', 'GeneticVariation', 'Biomarker']
CALM3	calmodulin 3	tuberculosis	['Biomarker']
CALM3	calmodulin 3	cardiac arrhythmia	['GeneticVariation', 'Biomarker']
CALM3	calmodulin 3	arthritis	['Biomarker']
CALM3	calmodulin 3	rheumatoid arthritis	['Biomarker']
CALM3	calmodulin 3	ataxia	['Biomarker']
CALM3	calmodulin 3	cerebellar ataxia	['Biomarker']
CALM3	calmodulin 3	arteriolosclerosis|coronary arteriosclerosis|vascular degeneration|arteriosclerosis obliterans	['GeneticVariation']
CALM3	calmodulin 3	bipolar disorder	['AlteredExpression']
CALM3	calmodulin 3	bladder neoplasm	['Biomarker']
CALM3	calmodulin 3	malignant neoplasm of skin	['Biomarker']
CALM3	calmodulin 3	malignant neoplasm of breast	['AlteredExpression', 'Biomarker']
CALM3	calmodulin 3	lymphoma	['GeneticVariation', 'Biomarker']
CALM3	calmodulin 3	neoplasms	['AlteredExpression', 'GeneticVariation', 'Biomarker']
CALM3	calmodulin 3	malignant neoplasms	['AlteredExpression', 'Biomarker']
CALM3	calmodulin 3	carcinoma	['AlteredExpression', 'Biomarker']
CALM3	calmodulin 3	malignant neoplasm of larynx	['Biomarker']
CALM3	calmodulin 3	cleft palate with cleft lip	['Biomarker']
CALM3	calmodulin 3	headache	['Biomarker']
CALM3	calmodulin 3	ulcerative colitis	['Biomarker']
CALM3	calmodulin 3	coronary artery atheroma|coronary artery disease	['GeneticVariation']
CALM3	calmodulin 3	coronary heart disease	['GeneticVariation']
CALM3	calmodulin 3	acrocephaly|trigonocephaly|craniosynostosis	['Biomarker']
CALM3	calmodulin 3	crohn disease	['Biomarker']
CALM3	calmodulin 3	delirium	['GeneticVariation', 'Biomarker']
CALM3	calmodulin 3	schizophrenia	['AlteredExpression', 'GeneticVariation', 'Biomarker']
CALM3	calmodulin 3	diabetes	['GeneticVariation']
CALM3	calmodulin 3	diabetes mellitus	['GeneticVariation']
CALM3	calmodulin 3	multiple sclerosis	['GeneticVariation']
CALM3	calmodulin 3	encephalitis, st. louis	['Biomarker']
CALM3	calmodulin 3	fatigue	['Biomarker']
CALM3	calmodulin 3	mental disorders	['Biomarker']
CALM3	calmodulin 3	trigeminal neuralgia	['Biomarker']
CALM3	calmodulin 3	cardiac arrest	['GeneticVariation']
CALM3	calmodulin 3	syncope	['GeneticVariation', 'Biomarker']
CALM3	calmodulin 3	hypothyroidism	['AlteredExpression']
CALM3	calmodulin 3	adult lymphoma	['Biomarker']
CALM3	calmodulin 3	lupus erythematosus, systemic	['Biomarker']
CALM3	calmodulin 3	malignant lymphoma - centrocytic|mantle cell lymphoma|centrocytic lymphoma	['Biomarker']
CALM3	calmodulin 3	malignant neoplasm of stomach	['GeneticVariation']
CALM3	calmodulin 3	malocclusion	['Biomarker']
CALM3	calmodulin 3	measles	['Biomarker']
CALM3	calmodulin 3	vertigo	['Biomarker']
CALM3	calmodulin 3	mesothelioma	['AlteredExpression']
CALM3	calmodulin 3	androgen-insensitivity syndrome	['GeneticVariation']
CALM3	calmodulin 3	multiple myeloma	['AlteredExpression', 'Biomarker']
CALM3	calmodulin 3	disseminated carcinoma|malignant solid neoplasm|disseminated malignant neoplasm|secondary carcinoma|pituitary adenoma, non-secreting|anal canal squamous cell carcinoma|benign neoplasm of pituitary gland|urinary bladder diseases|non-functioning pituitary gland neoplasm|female genital diseases|squamous cell carcinoma of pharynx|central nervous system neoplasms, primary|adenoma of small intestine|to…	['Biomarker']
CALM3	calmodulin 3	secondary neoplasm	['AlteredExpression']
CALM3	calmodulin 3	malignant neoplasm of soft tissue	['Biomarker']
CALM3	calmodulin 3	malignant neoplasm of ovary	['Biomarker']
CALM3	calmodulin 3	malignant neoplasm of urinary bladder	['Biomarker']
CALM3	calmodulin 3	stomach carcinoma	['GeneticVariation']
CALM3	calmodulin 3	primary malignant neoplasm	['AlteredExpression', 'Biomarker']
CALM3	calmodulin 3	mental depression	['GeneticVariation']
CALM3	calmodulin 3	heart diseases	['Biomarker']
CALM3	calmodulin 3	spastic paraplegia	['GeneticVariation']
CALM3	calmodulin 3	sarcoma	['Biomarker']
CALM3	calmodulin 3	withdrawal symptoms	['Biomarker']
CALM3	calmodulin 3	chronic schizophrenia	['Biomarker']
CALM3	calmodulin 3	specific language impairment	['AlteredExpression']
CALM3	calmodulin 3	essential tremor	['Biomarker']
CALM3	calmodulin 3	tachycardia, ventricular	['Biomarker']
CALM3	calmodulin 3	holoprosencephaly	['GeneticVariation']
CALM3	calmodulin 3	melanoma	['AlteredExpression', 'Biomarker']
CALM3	calmodulin 3	secondary malignant neoplasm of liver	['AlteredExpression', 'Biomarker']
CALM3	calmodulin 3	malignant neoplasm of gallbladder	['Biomarker']
CALM3	calmodulin 3	malignant neoplasm of lung	['AlteredExpression']
CALM3	calmodulin 3	colon carcinoma	['AlteredExpression', 'Biomarker']
CALM3	calmodulin 3	breast carcinoma	['AlteredExpression', 'Biomarker']
CALM3	calmodulin 3	carcinoma in situ of prostate|prostate carcinoma	['AlteredExpression', 'GeneticVariation', 'Biomarker']
CALM3	calmodulin 3	confusion	['Biomarker']
CALM3	calmodulin 3	myotubular (centronuclear) myopathy|centronuclear myopathy|myopathies, nemaline	['Biomarker']
CALM3	calmodulin 3	ovarian neoplasm	['Biomarker']
CALM3	calmodulin 3	lymphoma, non-hodgkin	['Biomarker']
CALM3	calmodulin 3	benign meningioma|meningioma	['AlteredExpression']
CALM3	calmodulin 3	long qt syndrome|ectopic rhythm|nodal rhythm disorder|other specified cardiac arrhythmias|brugada syndrome (disorder)	['GeneticVariation', 'Biomarker']
CALM3	calmodulin 3	idiopathic pulmonary fibrosis|idiopathic pneumonia syndrome|pulmonary alveolitis|alveolitis, fibrosing|chronic idiopathic pulmonary fibrosis	['Biomarker']
CALM3	calmodulin 3	sudden cardiac death	['Biomarker']
CALM3	calmodulin 3	postoperative delirium|mixed delirium	['Biomarker']
CALM3	calmodulin 3	alcohol use disorder	['Biomarker']
CALM3	calmodulin 3	substance use disorders	['Biomarker']
CALM3	calmodulin 3	alcohol or other drugs use	['Biomarker']
CALM3	calmodulin 3	malignant neoplasm of prostate	['AlteredExpression', 'GeneticVariation', 'Biomarker']
CALM3	calmodulin 3	hepatitis c	['AlteredExpression', 'Biomarker']
CALM3	calmodulin 3	hypoplasia of corpus callosum|congenital absence of part of brain|other reduction deformities of brain|pachygyria|agyria|congenital hypoplasia of part of brain|microgyria|lissencephaly|hydranencephaly	['Biomarker']
CALM3	calmodulin 3	neurofibromatosis 1	['Biomarker']
CALM3	calmodulin 3	malignant neoplasm of kidney	['Biomarker']
CALM3	calmodulin 3	langerhans cell sarcoma|histiocytic sarcoma|reticuloendotheliosis, x-linked	['AlteredExpression']
CALM3	calmodulin 3	alzheimer disease, late onset|alzheimer disease type 1	['GeneticVariation']
CALM3	calmodulin 3	gallbladder carcinoma	['Biomarker']
CALM3	calmodulin 3	autoimmune endocrine disease|autoimmune diseases|congenital chromosomal disease|blood autoimmune disorders	['GeneticVariation']
CALM3	calmodulin 3	stress disorders, traumatic|stress, psychological|neurological pain|bodily pain	['AlteredExpression']
CALM3	calmodulin 3	ectodermal dysplasia	['Biomarker']
CALM3	calmodulin 3	prostatic neoplasms	['Biomarker']
CALM3	calmodulin 3	adolescent idiopathic scoliosis	['GeneticVariation']
CALM3	calmodulin 3	sarcoma, myeloid|granulocytic sarcoma	['GeneticVariation']
CALM3	calmodulin 3	acute leukemia	['AlteredExpression', 'Biomarker']
CALM3	calmodulin 3	acute lymphocytic leukemia	['GeneticVariation', 'Biomarker']
CALM3	calmodulin 3	acute megakaryocytic leukemias	['AlteredExpression']
CALM3	calmodulin 3	addictive behavior	['Biomarker']
CALM3	calmodulin 3	adenocarcinoma	['AlteredExpression']
CALM3	calmodulin 3	adenocarcinoma of colon	['Biomarker']
CALM3	calmodulin 3	adenoid cystic carcinoma	['Biomarker']
CALM3	calmodulin 3	adult acute lymphocytic leukemia	['GeneticVariation']
CALM3	calmodulin 3	adult acute myeloblastic leukemia	['Biomarker']
CALM3	calmodulin 3	adult glioblastoma	['AlteredExpression', 'Biomarker']
CALM3	calmodulin 3	adult non-hodgkin lymphoma	['Biomarker']
CALM3	calmodulin 3	adult t acute lymphoblastic leukemia	['Biomarker']
CALM3	calmodulin 3	anemia, sickle cell	['Biomarker']
CALM3	calmodulin 3	breast fibrocystic disease	['AlteredExpression']
CALM3	calmodulin 3	carcinogenesis	['AlteredExpression', 'Biomarker']
CALM3	calmodulin 3	carcinoma of larynx	['Biomarker']
CALM3	calmodulin 3	carcinoma of lung	['AlteredExpression']
CALM3	calmodulin 3	carcinoma, ovarian epithelial	['Biomarker']
CALM3	calmodulin 3	cardiomyopathy, familial idiopathic	['GeneticVariation']
CALM3	calmodulin 3	cardiomyopathy, hypertrophic, familial	['GeneticVariation']
CALM3	calmodulin 3	cataract, marner type	['AlteredExpression', 'Biomarker']
CALM3	calmodulin 3	cavernous hemangioma of brain	['AlteredExpression', 'Biomarker']
CALM3	calmodulin 3	central neuroblastoma	['AlteredExpression', 'Biomarker']
CALM3	calmodulin 3	childhood acute lymphoblastic leukemia	['GeneticVariation']
CALM3	calmodulin 3	childhood acute myeloid leukemia	['Biomarker']
CALM3	calmodulin 3	childhood glioblastoma	['AlteredExpression', 'Biomarker']
CALM3	calmodulin 3	childhood leukemia	['AlteredExpression', 'GeneticVariation', 'Biomarker']
CALM3	calmodulin 3	childhood lymphoma	['Biomarker']
CALM3	calmodulin 3	childhood neuroblastoma	['AlteredExpression', 'Biomarker']
CALM3	calmodulin 3	childhood non-hodgkin lymphoma	['Biomarker']
CALM3	calmodulin 3	class iii malocclusion	['Biomarker']
CALM3	calmodulin 3	colorectal carcinoma	['AlteredExpression']
CALM3	calmodulin 3	degenerative polyarthritis	['GeneticVariation', 'Biomarker']
CALM3	calmodulin 3	drug usage	['Biomarker']
CALM3	calmodulin 3	endometrial carcinoma	['Biomarker']
CALM3	calmodulin 3	endothelial dysfunction	['Biomarker']
CALM3	calmodulin 3	gastrointestinal carcinoid tumor	['Biomarker']
CALM3	calmodulin 3	gastrointestinal stromal tumors	['Biomarker']
CALM3	calmodulin 3	glioblastoma	['AlteredExpression', 'Biomarker']
CALM3	calmodulin 3	glioblastoma multiforme	['AlteredExpression', 'Biomarker']
CALM3	calmodulin 3	glioma	['Biomarker']
CALM3	calmodulin 3	glycogen storage disease, type ix	['AlteredExpression']
CALM3	calmodulin 3	heavy drinking	['Biomarker']
CALM3	calmodulin 3	hematologic neoplasms	['GeneticVariation', 'Biomarker']
CALM3	calmodulin 3	hematopoietic neoplasms	['Biomarker']
CALM3	calmodulin 3	hereditary pancreatitis	['AlteredExpression']
CALM3	calmodulin 3	human immunodeficiency virus (hiv) ii infection category b1	['Biomarker']
CALM3	calmodulin 3	hyperlipoproteinemia type iia	['GeneticVariation']
CALM3	calmodulin 3	ichthyosis prematurity syndrome	['Biomarker']
CALM3	calmodulin 3	impaired cognition	['Biomarker']
CALM3	calmodulin 3	learning disabilities	['Biomarker']
CALM3	calmodulin 3	leukemia	['AlteredExpression', 'GeneticVariation', 'Biomarker']
CALM3	calmodulin 3	leukemia, myelocytic, acute	['GeneticVariation', 'Biomarker']
CALM3	calmodulin 3	leukemogenesis	['GeneticVariation', 'Biomarker']
CALM3	calmodulin 3	lymphoma, non-hodgkin, familial	['Biomarker']
CALM3	calmodulin 3	m5b acute differentiated monocytic leukemia	['GeneticVariation']
CALM3	calmodulin 3	malignant neoplasm of endometrium	['Biomarker']
CALM3	calmodulin 3	malignant transformation	['AlteredExpression']
CALM3	calmodulin 3	malignant tumor of colon	['AlteredExpression', 'Biomarker']
CALM3	calmodulin 3	marijuana abuse	['Biomarker']
CALM3	calmodulin 3	marijuana use	['Biomarker']
CALM3	calmodulin 3	melanoma, b16	['Biomarker']
CALM3	calmodulin 3	metastatic melanoma	['Biomarker']
CALM3	calmodulin 3	mixed lineage leukemia	['GeneticVariation', 'Biomarker']
CALM3	calmodulin 3	monocytic leukemia	['GeneticVariation']
CALM3	calmodulin 3	myeloid leukemia	['GeneticVariation']
CALM3	calmodulin 3	neoplasm metastasis	['AlteredExpression', 'Biomarker']
CALM3	calmodulin 3	neoplasm, residual	['Biomarker']
CALM3	calmodulin 3	neuroblastoma	['AlteredExpression', 'Biomarker']
CALM3	calmodulin 3	neurofibromatosis, type 1-like syndrome	['Biomarker']
CALM3	calmodulin 3	non-small cell lung carcinoma	['AlteredExpression']
CALM3	calmodulin 3	osteoarthritis of hip	['GeneticVariation']
CALM3	calmodulin 3	pachyonychia congenita 3	['Biomarker']
CALM3	calmodulin 3	paraganglioma	['Biomarker']
CALM3	calmodulin 3	precursor cell lymphoblastic leukemia lymphoma	['GeneticVariation', 'Biomarker']
CALM3	calmodulin 3	precursor t-cell lymphoblastic leukemia-lymphoma	['Biomarker']
CALM3	calmodulin 3	premature ventricular contractions	['GeneticVariation']
CALM3	calmodulin 3	primary malignant neoplasm of lung	['AlteredExpression']
CALM3	calmodulin 3	renal carcinoma	['AlteredExpression', 'Biomarker']
CALM3	calmodulin 3	renal cell carcinoma	['AlteredExpression']
CALM3	calmodulin 3	secondary malignant neoplasm of lymph node	['AlteredExpression']
CALM3	calmodulin 3	sleep apnea, obstructive	['Biomarker']
CALM3	calmodulin 3	small cell carcinoma of lung	['Biomarker']
CALM3	calmodulin 3	squamous cell carcinoma of esophagus	['AlteredExpression']
CALM3	calmodulin 3	st segment elevation myocardial infarction	['Biomarker']
CALM3	calmodulin 3	stage 0 gallbladder cancer ajcc v8	['Biomarker']
CALM3	calmodulin 3	stage iia gallbladder cancer ajcc v8	['Biomarker']
CALM3	calmodulin 3	stage iib gallbladder cancer ajcc v8	['Biomarker']
CALM3	calmodulin 3	stage iii gallbladder cancer ajcc v8	['Biomarker']
CALM3	calmodulin 3	stage iv gallbladder cancer ajcc v8	['Biomarker']
CALM3	calmodulin 3	testicular germ cell tumor	['Biomarker']
CALM3	calmodulin 3	tumor cell invasion	['AlteredExpression', 'Biomarker']
CALM3	calmodulin 3	tumor progression	['Biomarker']
CALM3	calmodulin 3	ventricular tachycardia, catecholaminergic polymorphic, 1 (disorder)	['GeneticVariation', 'Biomarker']
CAMK4	calcium/calmodulin dependent protein kinase IV	amyloidosis	['GeneticVariation']
CAMK4	calcium/calmodulin dependent protein kinase IV	alzheimer disease	['AlteredExpression', 'Biomarker']
CAMK4	calcium/calmodulin dependent protein kinase IV	asthma	['GeneticVariation']
CAMK4	calcium/calmodulin dependent protein kinase IV	cerebellar ataxia	['GeneticVariation']
CAMK4	calcium/calmodulin dependent protein kinase IV	neoplasms	['Biomarker']
CAMK4	calcium/calmodulin dependent protein kinase IV	malignant neoplasms	['Biomarker']
CAMK4	calcium/calmodulin dependent protein kinase IV	colitis	['AlteredExpression']
CAMK4	calcium/calmodulin dependent protein kinase IV	ulcerative colitis	['AlteredExpression']
CAMK4	calcium/calmodulin dependent protein kinase IV	hypertensive disease	['GeneticVariation']
CAMK4	calcium/calmodulin dependent protein kinase IV	epilepsy	['AlteredExpression', 'Biomarker']
CAMK4	calcium/calmodulin dependent protein kinase IV	encephalitis, st. louis	['AlteredExpression']
CAMK4	calcium/calmodulin dependent protein kinase IV	seizures	['AlteredExpression']
CAMK4	calcium/calmodulin dependent protein kinase IV	hypothyroidism	['GeneticVariation']
CAMK4	calcium/calmodulin dependent protein kinase IV	lupus erythematosus	['AlteredExpression', 'Biomarker']
CAMK4	calcium/calmodulin dependent protein kinase IV	lupus erythematosus, discoid	['AlteredExpression', 'Biomarker']
CAMK4	calcium/calmodulin dependent protein kinase IV	lupus erythematosus, systemic	['AlteredExpression', 'Biomarker']
CAMK4	calcium/calmodulin dependent protein kinase IV	primary malignant neoplasm	['Biomarker']
CAMK4	calcium/calmodulin dependent protein kinase IV	lupus vulgaris	['AlteredExpression', 'Biomarker']
CAMK4	calcium/calmodulin dependent protein kinase IV	kidney diseases	['Biomarker']
CAMK4	calcium/calmodulin dependent protein kinase IV	motor neuron atrophy|amyotrophic lateral sclerosis, familial|amyotrophic lateral sclerosis|familial motor neuron disease|lateral sclerosis|motor neuron disease	['Biomarker']
CAMK4	calcium/calmodulin dependent protein kinase IV	malignant neoplasm of liver	['Biomarker']
CAMK4	calcium/calmodulin dependent protein kinase IV	alcohol effect	['Biomarker']
CAMK4	calcium/calmodulin dependent protein kinase IV	nephritis	['Biomarker']
CAMK4	calcium/calmodulin dependent protein kinase IV	ovarian neoplasm	['Biomarker']
CAMK4	calcium/calmodulin dependent protein kinase IV	cocaine use|cocaine-related disorders	['Biomarker']
CAMK4	calcium/calmodulin dependent protein kinase IV	dysarthria	['GeneticVariation']
CAMK4	calcium/calmodulin dependent protein kinase IV	dystonia	['GeneticVariation']
CAMK4	calcium/calmodulin dependent protein kinase IV	memory impairment	['AlteredExpression']
CAMK4	calcium/calmodulin dependent protein kinase IV	cocaine abuse	['Biomarker']
CAMK4	calcium/calmodulin dependent protein kinase IV	autoimmune endocrine disease|autoimmune diseases|congenital chromosomal disease|blood autoimmune disorders	['GeneticVariation', 'Biomarker']
CAMK4	calcium/calmodulin dependent protein kinase IV	abnormal behavior	['GeneticVariation']
CAMK4	calcium/calmodulin dependent protein kinase IV	addictive behavior	['GeneticVariation']
CAMK4	calcium/calmodulin dependent protein kinase IV	adenocarcinoma of lung (disorder)	['GeneticVariation']
CAMK4	calcium/calmodulin dependent protein kinase IV	alcoholic intoxication, chronic	['GeneticVariation', 'Biomarker']
CAMK4	calcium/calmodulin dependent protein kinase IV	arthritis, psoriatic	['Biomarker']
CAMK4	calcium/calmodulin dependent protein kinase IV	autism spectrum disorders	['AlteredExpression', 'Biomarker']
CAMK4	calcium/calmodulin dependent protein kinase IV	central neuroblastoma	['Biomarker']
CAMK4	calcium/calmodulin dependent protein kinase IV	childhood leukemia	['AlteredExpression']
CAMK4	calcium/calmodulin dependent protein kinase IV	childhood neuroblastoma	['Biomarker']
CAMK4	calcium/calmodulin dependent protein kinase IV	cocaine dependence	['GeneticVariation', 'Biomarker']
CAMK4	calcium/calmodulin dependent protein kinase IV	cognition disorders	['GeneticVariation']
CAMK4	calcium/calmodulin dependent protein kinase IV	dermatologic disorders	['Biomarker']
CAMK4	calcium/calmodulin dependent protein kinase IV	endometrial carcinoma	['Biomarker']
CAMK4	calcium/calmodulin dependent protein kinase IV	familial alzheimer disease (fad)	['Biomarker']
CAMK4	calcium/calmodulin dependent protein kinase IV	focal glomerulosclerosis	['Biomarker']
CAMK4	calcium/calmodulin dependent protein kinase IV	forgetful	['AlteredExpression']
CAMK4	calcium/calmodulin dependent protein kinase IV	hyperalgesia	['Biomarker']
CAMK4	calcium/calmodulin dependent protein kinase IV	hypoplastic left heart syndrome 1	['AlteredExpression']
CAMK4	calcium/calmodulin dependent protein kinase IV	impaired cognition	['GeneticVariation']
CAMK4	calcium/calmodulin dependent protein kinase IV	inflammatory bowel diseases	['Biomarker']
CAMK4	calcium/calmodulin dependent protein kinase IV	large cell carcinoma of lung	['GeneticVariation']
CAMK4	calcium/calmodulin dependent protein kinase IV	leukemia	['AlteredExpression']
CAMK4	calcium/calmodulin dependent protein kinase IV	leukemia, myelocytic, acute	['Biomarker']
CAMK4	calcium/calmodulin dependent protein kinase IV	liver and intrahepatic biliary tract carcinoma	['Biomarker']
CAMK4	calcium/calmodulin dependent protein kinase IV	lupus nephritis	['Biomarker']
CAMK4	calcium/calmodulin dependent protein kinase IV	minimal hepatic encephalopathy	['AlteredExpression']
CAMK4	calcium/calmodulin dependent protein kinase IV	muscle damage	['AlteredExpression']
CAMK4	calcium/calmodulin dependent protein kinase IV	neuroblastoma	['Biomarker']
CAMK4	calcium/calmodulin dependent protein kinase IV	neurodegenerative disorders	['Biomarker']
CAMK4	calcium/calmodulin dependent protein kinase IV	nicotine dependence	['Biomarker']
CAMK4	calcium/calmodulin dependent protein kinase IV	nicotine withdrawal	['Biomarker']
CAMK4	calcium/calmodulin dependent protein kinase IV	tumor cell invasion	['Biomarker']
CHMP2B	charged multivesicular body protein 2B	pain	['Biomarker']
CHMP2B	charged multivesicular body protein 2B	amyloidosis	['Biomarker']
CHMP2B	charged multivesicular body protein 2B	anxiety	['Biomarker']
CHMP2B	charged multivesicular body protein 2B	depressive disorder	['Biomarker']
CHMP2B	charged multivesicular body protein 2B	dementia	['GeneticVariation', 'Biomarker']
CHMP2B	charged multivesicular body protein 2B	dyslexia	['Biomarker']
CHMP2B	charged multivesicular body protein 2B	alzheimer disease	['AlteredExpression', 'GeneticVariation', 'Biomarker']
CHMP2B	charged multivesicular body protein 2B	presenile dementia	['GeneticVariation', 'Biomarker']
CHMP2B	charged multivesicular body protein 2B	tuberculosis	['GeneticVariation']
CHMP2B	charged multivesicular body protein 2B	neuropathy	['Biomarker']
CHMP2B	charged multivesicular body protein 2B	atherosclerosis	['Biomarker']
CHMP2B	charged multivesicular body protein 2B	arteriosclerosis	['Biomarker']
CHMP2B	charged multivesicular body protein 2B	neoplasms	['Biomarker']
CHMP2B	charged multivesicular body protein 2B	spasm	['Biomarker']
CHMP2B	charged multivesicular body protein 2B	adrenoleukodystrophy	['AlteredExpression']
CHMP2B	charged multivesicular body protein 2B	cirrhosis	['AlteredExpression']
CHMP2B	charged multivesicular body protein 2B	ulcerative colitis	['AlteredExpression']
CHMP2B	charged multivesicular body protein 2B	aphasia	['Biomarker']
CHMP2B	charged multivesicular body protein 2B	diabetes mellitus	['GeneticVariation']
CHMP2B	charged multivesicular body protein 2B	iron deficiency	['AlteredExpression', 'GeneticVariation', 'Biomarker']
CHMP2B	charged multivesicular body protein 2B	fatigue	['Biomarker']
CHMP2B	charged multivesicular body protein 2B	urinary incontinence	['Biomarker']
CHMP2B	charged multivesicular body protein 2B	congenital diaphragmatic hernia	['Biomarker']
CHMP2B	charged multivesicular body protein 2B	liver cirrhosis	['AlteredExpression']
CHMP2B	charged multivesicular body protein 2B	liver diseases	['AlteredExpression']
CHMP2B	charged multivesicular body protein 2B	myoclonus	['Biomarker']
CHMP2B	charged multivesicular body protein 2B	nausea and vomiting	['Biomarker']
CHMP2B	charged multivesicular body protein 2B	malignant neoplasm of ovary	['Biomarker']
CHMP2B	charged multivesicular body protein 2B	parkinson disease	['AlteredExpression', 'GeneticVariation', 'Biomarker']
CHMP2B	charged multivesicular body protein 2B	respiratory failure	['Biomarker']
CHMP2B	charged multivesicular body protein 2B	psychotic disorders	['Biomarker']
CHMP2B	charged multivesicular body protein 2B	cerebrovascular accident	['AlteredExpression']
CHMP2B	charged multivesicular body protein 2B	kidney diseases	['Biomarker']
CHMP2B	charged multivesicular body protein 2B	motor neuron atrophy|amyotrophic lateral sclerosis, familial|amyotrophic lateral sclerosis|familial motor neuron disease|lateral sclerosis|motor neuron disease	['GeneticVariation', 'Biomarker']
CHMP2B	charged multivesicular body protein 2B	brain atrophy|frontotemporal dementia	['GeneticVariation', 'Biomarker']
CHMP2B	charged multivesicular body protein 2B	agitation	['Biomarker']
CHMP2B	charged multivesicular body protein 2B	epilepsy, tonic|tonic - clonic seizures|idiopathic myoclonic epilepsy|epilepsy, atonic|atonic absence seizures|generalized clonic seizures|familial benign neonatal epilepsy|benign neonatal epilepsy|awakening epilepsy|absence epilepsy|idiopathic generalized epilepsy|childhood absence epilepsy|generalized absence seizures|clonic seizures|juvenile myoclonic epilepsy|juvenile absence epilepsy|general…	['Biomarker']
CHMP2B	charged multivesicular body protein 2B	ovarian neoplasm	['Biomarker']
CHMP2B	charged multivesicular body protein 2B	retinal diseases	['Biomarker']
CHMP2B	charged multivesicular body protein 2B	middle cerebral artery occlusion	['Biomarker']
CHMP2B	charged multivesicular body protein 2B	hepatolenticular degeneration	['GeneticVariation']
CHMP2B	charged multivesicular body protein 2B	lewy body disease	['Biomarker']
CHMP2B	charged multivesicular body protein 2B	adjustment sleep disorder|psychomotor disorders|decrease in appetite|psychomotor agitation|depressive episode, unspecified	['Biomarker']
CHMP2B	charged multivesicular body protein 2B	dysarthria	['Biomarker']
CHMP2B	charged multivesicular body protein 2B	dystonia	['Biomarker']
CHMP2B	charged multivesicular body protein 2B	rapidly progressive|rapidly progressive glomerulonephritis	['Biomarker']
CHMP2B	charged multivesicular body protein 2B	ureteral obstruction	['AlteredExpression']
CHMP2B	charged multivesicular body protein 2B	apathy	['Biomarker']
CHMP2B	charged multivesicular body protein 2B	restless legs syndrome	['AlteredExpression']
CHMP2B	charged multivesicular body protein 2B	malignant neoplasm of kidney	['AlteredExpression']
CHMP2B	charged multivesicular body protein 2B	memory impairment	['Biomarker']
CHMP2B	charged multivesicular body protein 2B	liver carcinoma	['GeneticVariation']
CHMP2B	charged multivesicular body protein 2B	cognitive deterioration|memory dysfunction|learning disturbance|emotional dysfunction|multiple chronic conditions|mental deterioration	['Biomarker']
CHMP2B	charged multivesicular body protein 2B	age related macular degeneration	['GeneticVariation']
CHMP2B	charged multivesicular body protein 2B	amyotrophic lateral sclerosis 1	['Biomarker']
CHMP2B	charged multivesicular body protein 2B	anemia	['AlteredExpression', 'GeneticVariation', 'Biomarker']
CHMP2B	charged multivesicular body protein 2B	apraxias	['Biomarker']
CHMP2B	charged multivesicular body protein 2B	brain ischemia	['AlteredExpression']
CHMP2B	charged multivesicular body protein 2B	carcinogenesis	['AlteredExpression', 'Biomarker']
CHMP2B	charged multivesicular body protein 2B	carcinoma, ovarian epithelial	['Biomarker']
CHMP2B	charged multivesicular body protein 2B	celiac disease	['GeneticVariation']
CHMP2B	charged multivesicular body protein 2B	central neuroblastoma	['Biomarker']
CHMP2B	charged multivesicular body protein 2B	cerebral atrophy	['GeneticVariation', 'Biomarker']
CHMP2B	charged multivesicular body protein 2B	cerebral cortical atrophy	['Biomarker']
CHMP2B	charged multivesicular body protein 2B	childhood neuroblastoma	['Biomarker']
CHMP2B	charged multivesicular body protein 2B	cognitive changes	['GeneticVariation']
CHMP2B	charged multivesicular body protein 2B	deglutition disorders	['Biomarker']
CHMP2B	charged multivesicular body protein 2B	dyspnea	['Biomarker']
CHMP2B	charged multivesicular body protein 2B	endothelial dysfunction	['Biomarker']
CHMP2B	charged multivesicular body protein 2B	erythrophagocytosis	['AlteredExpression']
CHMP2B	charged multivesicular body protein 2B	extrapyramidal sign	['Biomarker']
CHMP2B	charged multivesicular body protein 2B	familial (fpah)	['GeneticVariation', 'Biomarker']
CHMP2B	charged multivesicular body protein 2B	forgetful	['Biomarker']
CHMP2B	charged multivesicular body protein 2B	frontotemporal lobar degeneration	['GeneticVariation', 'Biomarker']
CHMP2B	charged multivesicular body protein 2B	generalized muscle weakness	['Biomarker']
CHMP2B	charged multivesicular body protein 2B	grn-related frontotemporal dementia	['GeneticVariation']
CHMP2B	charged multivesicular body protein 2B	hepatic siderosis	['AlteredExpression']
CHMP2B	charged multivesicular body protein 2B	hereditary hemochromatosis	['AlteredExpression', 'GeneticVariation', 'Biomarker']
CHMP2B	charged multivesicular body protein 2B	hfe-associated hereditary hemochromatosis	['AlteredExpression']
CHMP2B	charged multivesicular body protein 2B	hyperglycemia	['AlteredExpression']
CHMP2B	charged multivesicular body protein 2B	hypocalciuric hypercalcemia, familial, type 1	['AlteredExpression', 'Biomarker']
CHMP2B	charged multivesicular body protein 2B	impaired cognition	['GeneticVariation']
CHMP2B	charged multivesicular body protein 2B	inflammatory bowel diseases	['Biomarker']
CHMP2B	charged multivesicular body protein 2B	intellectual disability	['GeneticVariation']
CHMP2B	charged multivesicular body protein 2B	intestinal volvulus	['AlteredExpression']
CHMP2B	charged multivesicular body protein 2B	iron deficiency anemia	['AlteredExpression', 'Biomarker']
CHMP2B	charged multivesicular body protein 2B	iron overload	['AlteredExpression', 'GeneticVariation', 'Biomarker']
CHMP2B	charged multivesicular body protein 2B	iron-refractory iron deficiency anemia	['GeneticVariation', 'Biomarker']
CHMP2B	charged multivesicular body protein 2B	mood swings	['Biomarker']
CHMP2B	charged multivesicular body protein 2B	muscle rigidity	['Biomarker']
CHMP2B	charged multivesicular body protein 2B	muscle spasticity	['Biomarker']
CHMP2B	charged multivesicular body protein 2B	muscular fasciculation	['Biomarker']
CHMP2B	charged multivesicular body protein 2B	neuroblastoma	['Biomarker']
CHMP2B	charged multivesicular body protein 2B	neurodegeneration with brain iron accumulation 5	['Biomarker']
CHMP2B	charged multivesicular body protein 2B	neurodegenerative disorders	['GeneticVariation']
CHMP2B	charged multivesicular body protein 2B	non-small cell lung carcinoma	['Biomarker']
CHMP2B	charged multivesicular body protein 2B	parkinsonian disorders	['GeneticVariation', 'Biomarker']
CHMP2B	charged multivesicular body protein 2B	pick disease of the brain	['GeneticVariation', 'Biomarker']
CHMP2B	charged multivesicular body protein 2B	renal carcinoma	['AlteredExpression']
CHMP2B	charged multivesicular body protein 2B	semantic dementia	['Biomarker']
CHMP2B	charged multivesicular body protein 2B	senile plaques	['Biomarker']
CHMP2B	charged multivesicular body protein 2B	social disinhibition	['Biomarker']
CHMP2B	charged multivesicular body protein 2B	stereotypic movement disorder	['Biomarker']
CHMP2B	charged multivesicular body protein 2B	tdp-43 proteinopathies	['GeneticVariation']
CHMP2B	charged multivesicular body protein 2B	thalassemia	['Biomarker']
CHMP2B	charged multivesicular body protein 2B	triple negative breast neoplasms	['AlteredExpression']
CHMP2B	charged multivesicular body protein 2B	triple-negative breast carcinoma	['AlteredExpression']
CLCN5	chloride voltage-gated channel 5	idiopathic hypercalciuria|hyperparathyroidism 1|familial idiopathic hypercalciuria|hypercalciuria	['GeneticVariation', 'Biomarker']
CLCN5	chloride voltage-gated channel 5	glycosuria, renal|glycosuria	['Biomarker']
CLCN5	chloride voltage-gated channel 5	irritable bowel syndrome	['AlteredExpression']
CLCN5	chloride voltage-gated channel 5	nephrolithiasis	['GeneticVariation', 'Biomarker']
CLCN5	chloride voltage-gated channel 5	kidney failure	['GeneticVariation', 'Biomarker']
CLCN5	chloride voltage-gated channel 5	kidney failure, chronic	['GeneticVariation']
CLCN5	chloride voltage-gated channel 5	glomerulonephritis	['Biomarker']
CLCN5	chloride voltage-gated channel 5	multiple myeloma	['Biomarker']
CLCN5	chloride voltage-gated channel 5	osteoporosis	['Biomarker']
CLCN5	chloride voltage-gated channel 5	rickets	['GeneticVariation', 'Biomarker']
CLCN5	chloride voltage-gated channel 5	adult rickets	['Biomarker']
CLCN5	chloride voltage-gated channel 5	polyuria|nocturia	['Biomarker']
CLCN5	chloride voltage-gated channel 5	renal insufficiency	['Biomarker']
CLCN5	chloride voltage-gated channel 5	chronic kidney diseases	['GeneticVariation', 'Biomarker']
CLCN5	chloride voltage-gated channel 5	kidney diseases	['AlteredExpression', 'GeneticVariation', 'Biomarker']
CLCN5	chloride voltage-gated channel 5	renal tubular disorder	['GeneticVariation']
CLCN5	chloride voltage-gated channel 5	proteinuria	['Biomarker']
CLCN5	chloride voltage-gated channel 5	nephritis, interstitial	['GeneticVariation', 'Biomarker']
CLCN5	chloride voltage-gated channel 5	fanconi syndrome|fanconi-bickel syndrome	['GeneticVariation']
CLCN5	chloride voltage-gated channel 5	renal glomerular disease	['GeneticVariation', 'Biomarker']
CLCN5	chloride voltage-gated channel 5	hepatitis c	['Biomarker']
CLCN5	chloride voltage-gated channel 5	renal tubular acidosis	['GeneticVariation']
CLCN5	chloride voltage-gated channel 5	kidney calculi	['GeneticVariation', 'Biomarker']
CLCN5	chloride voltage-gated channel 5	alport syndrome	['GeneticVariation']
CLCN5	chloride voltage-gated channel 5	aminoaciduria	['Biomarker']
CLCN5	chloride voltage-gated channel 5	bartter disease	['GeneticVariation']
CLCN5	chloride voltage-gated channel 5	bone pain	['Biomarker']
CLCN5	chloride voltage-gated channel 5	cartilaginous exostosis	['GeneticVariation']
CLCN5	chloride voltage-gated channel 5	channelopathies	['Biomarker']
CLCN5	chloride voltage-gated channel 5	chronic kidney disease stage 5	['GeneticVariation']
CLCN5	chloride voltage-gated channel 5	chronic lymphocytic leukemia	['GeneticVariation']
CLCN5	chloride voltage-gated channel 5	classical lissencephaly	['Biomarker']
CLCN5	chloride voltage-gated channel 5	de toni-debre-fanconi syndrome	['GeneticVariation']
CLCN5	chloride voltage-gated channel 5	dent disease	['AlteredExpression', 'GeneticVariation', 'Biomarker']
CLCN5	chloride voltage-gated channel 5	dent disease 1	['GeneticVariation', 'Biomarker']
CLCN5	chloride voltage-gated channel 5	diabetes mellitus, non-insulin-dependent	['Biomarker']
CLCN5	chloride voltage-gated channel 5	dwarfism	['Biomarker']
CLCN5	chloride voltage-gated channel 5	familial (fpah)	['GeneticVariation']
CLCN5	chloride voltage-gated channel 5	familial hypophosphatemic rickets	['Biomarker']
CLCN5	chloride voltage-gated channel 5	fanconi anemia	['GeneticVariation']
CLCN5	chloride voltage-gated channel 5	focal glomerulosclerosis	['Biomarker']
CLCN5	chloride voltage-gated channel 5	gastrointestinal infection	['Biomarker']
CLCN5	chloride voltage-gated channel 5	glioma	['Biomarker']
CLCN5	chloride voltage-gated channel 5	glomerulosclerosis (disorder)	['GeneticVariation', 'Biomarker']
CLCN5	chloride voltage-gated channel 5	goiter	['Biomarker']
CLCN5	chloride voltage-gated channel 5	hematuria	['Biomarker']
CLCN5	chloride voltage-gated channel 5	hypomagnesemia	['GeneticVariation']
CLCN5	chloride voltage-gated channel 5	hypophosphatemia	['Biomarker']
CLCN5	chloride voltage-gated channel 5	hypophosphatemic rickets	['Biomarker']
CLCN5	chloride voltage-gated channel 5	hypophosphatemic rickets, x-linked dominant	['Biomarker']
CLCN5	chloride voltage-gated channel 5	inflammatory bowel diseases	['AlteredExpression']
CLCN5	chloride voltage-gated channel 5	intellectual disability	['Biomarker']
CLCN5	chloride voltage-gated channel 5	isolated somatotropin deficiency	['GeneticVariation']
CLCN5	chloride voltage-gated channel 5	malignant glioma	['Biomarker']
CLCN5	chloride voltage-gated channel 5	membranous glomerulonephritis	['Biomarker']
CLCN5	chloride voltage-gated channel 5	mixed gliomas	['Biomarker']
CLCN5	chloride voltage-gated channel 5	nephritis, tubulointerstitial	['GeneticVariation', 'Biomarker']
CLCN5	chloride voltage-gated channel 5	nephrocalcinosis	['AlteredExpression', 'GeneticVariation', 'Biomarker']
CLCN5	chloride voltage-gated channel 5	oculocerebrorenal syndrome	['GeneticVariation', 'Biomarker']
CLCN5	chloride voltage-gated channel 5	phosphate diabetes	['Biomarker']
CLCN5	chloride voltage-gated channel 5	renal fibrosis	['Biomarker']
CLCN5	chloride voltage-gated channel 5	rickets, x-linked hypophosphatemic	['Biomarker']
CLCN5	chloride voltage-gated channel 5	somatotropin deficiency	['GeneticVariation']
CLCN5	chloride voltage-gated channel 5	tubulointerstitial fibrosis	['Biomarker']
CLCN5	chloride voltage-gated channel 5	vitamin d-resistant rickets, x-linked	['Biomarker']
CNDP1	carnosine dipeptidase 1	congenital neutropenia|cyclic neutropenia	['Biomarker']
CNDP1	carnosine dipeptidase 1	arteriolosclerosis|coronary arteriosclerosis|vascular degeneration|arteriosclerosis obliterans	['GeneticVariation']
CNDP1	carnosine dipeptidase 1	malignant neoplasms	['AlteredExpression', 'Biomarker']
CNDP1	carnosine dipeptidase 1	nervous system disorder	['AlteredExpression']
CNDP1	carnosine dipeptidase 1	coronary artery atheroma|coronary artery disease	['GeneticVariation']
CNDP1	carnosine dipeptidase 1	coronary heart disease	['GeneticVariation']
CNDP1	carnosine dipeptidase 1	diabetes	['GeneticVariation', 'Biomarker']
CNDP1	carnosine dipeptidase 1	diabetes mellitus	['GeneticVariation', 'Biomarker']
CNDP1	carnosine dipeptidase 1	kidney failure	['GeneticVariation', 'Biomarker']
CNDP1	carnosine dipeptidase 1	kidney failure, chronic	['GeneticVariation', 'Biomarker']
CNDP1	carnosine dipeptidase 1	glomerulonephritis	['GeneticVariation']
CNDP1	carnosine dipeptidase 1	chronic glomerulonephritis	['GeneticVariation']
CNDP1	carnosine dipeptidase 1	primary malignant neoplasm	['AlteredExpression', 'Biomarker']
CNDP1	carnosine dipeptidase 1	obesity	['GeneticVariation']
CNDP1	carnosine dipeptidase 1	renal insufficiency	['GeneticVariation']
CNDP1	carnosine dipeptidase 1	chronic kidney diseases	['GeneticVariation']
CNDP1	carnosine dipeptidase 1	kidney diseases	['GeneticVariation', 'Biomarker']
CNDP1	carnosine dipeptidase 1	nephritis, interstitial	['GeneticVariation']
CNDP1	carnosine dipeptidase 1	cardiovascular diseases	['GeneticVariation']
CNDP1	carnosine dipeptidase 1	liver carcinoma	['Biomarker']
CNDP1	carnosine dipeptidase 1	chronic kidney disease stage 5	['GeneticVariation', 'Biomarker']
CNDP1	carnosine dipeptidase 1	complications of diabetes mellitus	['AlteredExpression']
CNDP1	carnosine dipeptidase 1	diabetes mellitus, insulin-dependent	['GeneticVariation']
CNDP1	carnosine dipeptidase 1	diabetes mellitus, non-insulin-dependent	['AlteredExpression', 'GeneticVariation', 'Biomarker']
CNDP1	carnosine dipeptidase 1	diabetic nephropathy	['AlteredExpression', 'GeneticVariation', 'Biomarker']
CNDP1	carnosine dipeptidase 1	erythrocytosis due to low atmospheric pressure	['Biomarker']
CNDP1	carnosine dipeptidase 1	glioblastoma	['Biomarker']
CNDP1	carnosine dipeptidase 1	hyperbilirubinemia	['GeneticVariation']
CNDP1	carnosine dipeptidase 1	hyperglycemia	['AlteredExpression']
CNDP1	carnosine dipeptidase 1	intellectual disability	['Biomarker']
CNDP1	carnosine dipeptidase 1	nephritis, tubulointerstitial	['GeneticVariation']
CNDP1	carnosine dipeptidase 1	neurologic manifestations	['Biomarker']
CNDP1	carnosine dipeptidase 1	neurologic signs	['Biomarker']
CNDP1	carnosine dipeptidase 1	neurologic symptoms	['Biomarker']
CNDP1	carnosine dipeptidase 1	nodular glomerulosclerosis	['Biomarker']
CNDP1	carnosine dipeptidase 1	parkinson disease, late-onset	['GeneticVariation']
DDAH1	dimethylarginine dimethylaminohydrolase 1	amyloidosis	['AlteredExpression']
DDAH1	dimethylarginine dimethylaminohydrolase 1	alzheimer disease	['AlteredExpression']
DDAH1	dimethylarginine dimethylaminohydrolase 1	rheumatoid arthritis	['GeneticVariation']
DDAH1	dimethylarginine dimethylaminohydrolase 1	arteriolosclerosis|coronary arteriosclerosis|vascular degeneration|arteriosclerosis obliterans	['GeneticVariation']
DDAH1	dimethylarginine dimethylaminohydrolase 1	atherosclerosis	['Biomarker']
DDAH1	dimethylarginine dimethylaminohydrolase 1	arteriosclerosis	['Biomarker']
DDAH1	dimethylarginine dimethylaminohydrolase 1	malignant neoplasm of breast	['AlteredExpression', 'Biomarker']
DDAH1	dimethylarginine dimethylaminohydrolase 1	neoplasms	['AlteredExpression', 'Biomarker']
DDAH1	dimethylarginine dimethylaminohydrolase 1	malignant neoplasms	['AlteredExpression']
DDAH1	dimethylarginine dimethylaminohydrolase 1	cirrhosis	['Biomarker']
DDAH1	dimethylarginine dimethylaminohydrolase 1	coronary artery atheroma|coronary artery disease	['GeneticVariation']
DDAH1	dimethylarginine dimethylaminohydrolase 1	coronary heart disease	['GeneticVariation']
DDAH1	dimethylarginine dimethylaminohydrolase 1	hypertensive disease	['AlteredExpression', 'GeneticVariation', 'Biomarker']
DDAH1	dimethylarginine dimethylaminohydrolase 1	diabetes	['Biomarker']
DDAH1	dimethylarginine dimethylaminohydrolase 1	diabetes mellitus	['Biomarker']
DDAH1	dimethylarginine dimethylaminohydrolase 1	multiple sclerosis	['GeneticVariation']
DDAH1	dimethylarginine dimethylaminohydrolase 1	fatty liver	['Biomarker']
DDAH1	dimethylarginine dimethylaminohydrolase 1	fetal growth retardation	['AlteredExpression']
DDAH1	dimethylarginine dimethylaminohydrolase 1	ventricular hypertrophy	['Biomarker']
DDAH1	dimethylarginine dimethylaminohydrolase 1	heart failure	['Biomarker']
DDAH1	dimethylarginine dimethylaminohydrolase 1	right ventricular failure|heart failure, right-sided	['Biomarker']
DDAH1	dimethylarginine dimethylaminohydrolase 1	congestive heart failure	['Biomarker']
DDAH1	dimethylarginine dimethylaminohydrolase 1	portal hypertension	['Biomarker']
DDAH1	dimethylarginine dimethylaminohydrolase 1	liver cirrhosis	['AlteredExpression', 'Biomarker']
DDAH1	dimethylarginine dimethylaminohydrolase 1	liver diseases	['Biomarker']
DDAH1	dimethylarginine dimethylaminohydrolase 1	malignant neoplasm of stomach	['AlteredExpression']
DDAH1	dimethylarginine dimethylaminohydrolase 1	stomach carcinoma	['AlteredExpression']
DDAH1	dimethylarginine dimethylaminohydrolase 1	primary malignant neoplasm	['AlteredExpression']
DDAH1	dimethylarginine dimethylaminohydrolase 1	sepsis	['Biomarker']
DDAH1	dimethylarginine dimethylaminohydrolase 1	cerebrovascular accident	['GeneticVariation']
DDAH1	dimethylarginine dimethylaminohydrolase 1	pulmonary atresia with ventricular septal defect|tetralogy of fallot|right ventricular hypertrophy|ventricular septal hypertrophy|septal hypertrophy	['Biomarker']
DDAH1	dimethylarginine dimethylaminohydrolase 1	chronic kidney diseases	['AlteredExpression', 'GeneticVariation']
DDAH1	dimethylarginine dimethylaminohydrolase 1	kidney diseases	['Biomarker']
DDAH1	dimethylarginine dimethylaminohydrolase 1	breast carcinoma	['AlteredExpression', 'Biomarker']
DDAH1	dimethylarginine dimethylaminohydrolase 1	prostate carcinoma	['AlteredExpression']
DDAH1	dimethylarginine dimethylaminohydrolase 1	myocardial infarction	['GeneticVariation']
DDAH1	dimethylarginine dimethylaminohydrolase 1	acute myocardial infarction	['Biomarker']
DDAH1	dimethylarginine dimethylaminohydrolase 1	pulmonary fibrosis	['Biomarker']
DDAH1	dimethylarginine dimethylaminohydrolase 1	cardiovascular diseases	['GeneticVariation', 'Biomarker']
DDAH1	dimethylarginine dimethylaminohydrolase 1	steatohepatitis|nonalcoholic steatohepatitis	['Biomarker']
DDAH1	dimethylarginine dimethylaminohydrolase 1	female sexual dysfunction|erectile dysfunction	['GeneticVariation']
DDAH1	dimethylarginine dimethylaminohydrolase 1	malignant neoplasm of prostate	['AlteredExpression']
DDAH1	dimethylarginine dimethylaminohydrolase 1	fibrosis, liver	['Biomarker']
DDAH1	dimethylarginine dimethylaminohydrolase 1	sleeplessness	['Biomarker']
DDAH1	dimethylarginine dimethylaminohydrolase 1	bronchopulmonary dysplasia	['GeneticVariation']
DDAH1	dimethylarginine dimethylaminohydrolase 1	liver carcinoma	['AlteredExpression']
DDAH1	dimethylarginine dimethylaminohydrolase 1	narcolepsy	['GeneticVariation']
DDAH1	dimethylarginine dimethylaminohydrolase 1	adenocarcinoma of lung (disorder)	['Biomarker']
DDAH1	dimethylarginine dimethylaminohydrolase 1	cardiomyopathy, familial idiopathic	['Biomarker']
DDAH1	dimethylarginine dimethylaminohydrolase 1	carotid artery thrombosis	['Biomarker']
DDAH1	dimethylarginine dimethylaminohydrolase 1	chronic heart failure	['Biomarker']
DDAH1	dimethylarginine dimethylaminohydrolase 1	diabetes mellitus, insulin-dependent	['GeneticVariation']
DDAH1	dimethylarginine dimethylaminohydrolase 1	diabetes mellitus, non-insulin-dependent	['GeneticVariation']
DDAH1	dimethylarginine dimethylaminohydrolase 1	diabetic cardiomyopathies	['AlteredExpression']
DDAH1	dimethylarginine dimethylaminohydrolase 1	diabetic nephropathy	['GeneticVariation', 'Biomarker']
DDAH1	dimethylarginine dimethylaminohydrolase 1	endothelial dysfunction	['AlteredExpression', 'Biomarker']
DDAH1	dimethylarginine dimethylaminohydrolase 1	hyperhomocysteinemia	['AlteredExpression']
DDAH1	dimethylarginine dimethylaminohydrolase 1	idiopathic pulmonary arterial hypertension	['Biomarker']
DDAH1	dimethylarginine dimethylaminohydrolase 1	left ventricular hypertrophy	['AlteredExpression']
DDAH1	dimethylarginine dimethylaminohydrolase 1	leukemia, myelocytic, acute	['GeneticVariation']
DDAH1	dimethylarginine dimethylaminohydrolase 1	mechanical allodynia	['Biomarker']
DDAH1	dimethylarginine dimethylaminohydrolase 1	myocardial ischemia	['Biomarker']
DDAH1	dimethylarginine dimethylaminohydrolase 1	neoplasm metastasis	['Biomarker']
DDAH1	dimethylarginine dimethylaminohydrolase 1	non-alcoholic fatty liver disease	['AlteredExpression']
DDAH1	dimethylarginine dimethylaminohydrolase 1	renal fibrosis	['Biomarker']
DDAH1	dimethylarginine dimethylaminohydrolase 1	septicemia	['Biomarker']
DDAH1	dimethylarginine dimethylaminohydrolase 1	tumor cell invasion	['AlteredExpression', 'Biomarker']
DDAH1	dimethylarginine dimethylaminohydrolase 1	tumor progression	['Biomarker']
DELEC1	deleted in esophageal cancer 1	periodontitis	['AlteredExpression']
DELEC1	deleted in esophageal cancer 1	mood disorders	['GeneticVariation']
DELEC1	deleted in esophageal cancer 1	major depressive disorder	['GeneticVariation']
DELEC1	deleted in esophageal cancer 1	dementia	['GeneticVariation']
DELEC1	deleted in esophageal cancer 1	alzheimer disease	['GeneticVariation']
DELEC1	deleted in esophageal cancer 1	presenile dementia	['GeneticVariation']
DELEC1	deleted in esophageal cancer 1	psoriasis	['GeneticVariation']
DELEC1	deleted in esophageal cancer 1	malignant neoplasm of breast	['AlteredExpression', 'Biomarker']
DELEC1	deleted in esophageal cancer 1	cholecystolithiasis	['GeneticVariation']
DELEC1	deleted in esophageal cancer 1	cholelithiasis	['GeneticVariation']
DELEC1	deleted in esophageal cancer 1	neoplasms	['AlteredExpression', 'Biomarker']
DELEC1	deleted in esophageal cancer 1	malignant neoplasms	['AlteredExpression', 'GeneticVariation', 'Biomarker']
DELEC1	deleted in esophageal cancer 1	carcinoma	['AlteredExpression', 'Biomarker']
DELEC1	deleted in esophageal cancer 1	malignant neoplasm of thyroid	['Biomarker']
DELEC1	deleted in esophageal cancer 1	thyroid neoplasm	['Biomarker']
DELEC1	deleted in esophageal cancer 1	secondary sclerosing cholangitis|primary sclerosing cholangitis|cholangitis, sclerosing	['GeneticVariation']
DELEC1	deleted in esophageal cancer 1	primary biliary cirrhosis	['GeneticVariation']
DELEC1	deleted in esophageal cancer 1	gingivitis	['Biomarker']
DELEC1	deleted in esophageal cancer 1	ulcerative colitis	['GeneticVariation']
DELEC1	deleted in esophageal cancer 1	crohn disease	['GeneticVariation']
DELEC1	deleted in esophageal cancer 1	encephalomyelitis	['Biomarker']
DELEC1	deleted in esophageal cancer 1	fatty liver	['GeneticVariation']
DELEC1	deleted in esophageal cancer 1	leprosy	['GeneticVariation']
DELEC1	deleted in esophageal cancer 1	chronic obstructive airway disease	['GeneticVariation']
DELEC1	deleted in esophageal cancer 1	malignant neoplasm of stomach	['AlteredExpression']
DELEC1	deleted in esophageal cancer 1	disseminated carcinoma|malignant solid neoplasm|disseminated malignant neoplasm|secondary carcinoma|pituitary adenoma, non-secreting|anal canal squamous cell carcinoma|benign neoplasm of pituitary gland|urinary bladder diseases|female genital diseases|non-functioning pituitary gland neoplasm|squamous cell carcinoma of pharynx|central nervous system neoplasms, primary|adenoma of small intestine|to…	['AlteredExpression', 'Biomarker']
DELEC1	deleted in esophageal cancer 1	stomach carcinoma	['AlteredExpression']
DELEC1	deleted in esophageal cancer 1	primary malignant neoplasm	['AlteredExpression', 'GeneticVariation', 'Biomarker']
DELEC1	deleted in esophageal cancer 1	obesity	['Biomarker']
DELEC1	deleted in esophageal cancer 1	osteoporosis	['AlteredExpression']
DELEC1	deleted in esophageal cancer 1	ankylosing spondylitis	['GeneticVariation']
DELEC1	deleted in esophageal cancer 1	melanoma	['AlteredExpression']
DELEC1	deleted in esophageal cancer 1	secondary malignant neoplasm of liver	['GeneticVariation']
DELEC1	deleted in esophageal cancer 1	malignant neoplasm of pancreas	['AlteredExpression', 'Biomarker']
DELEC1	deleted in esophageal cancer 1	breast carcinoma	['AlteredExpression', 'Biomarker']
DELEC1	deleted in esophageal cancer 1	carcinoma in situ of prostate|prostate carcinoma	['Biomarker']
DELEC1	deleted in esophageal cancer 1	myocardial infarction	['AlteredExpression']
DELEC1	deleted in esophageal cancer 1	pulmonary fibrosis	['AlteredExpression']
DELEC1	deleted in esophageal cancer 1	intraepithelial neoplasia	['AlteredExpression']
DELEC1	deleted in esophageal cancer 1	cardiovascular diseases	['GeneticVariation']
DELEC1	deleted in esophageal cancer 1	intrahepatic cholangiocarcinoma|bile duct carcinoma|cholangiocarcinoma	['Biomarker']
DELEC1	deleted in esophageal cancer 1	brain neoplasms	['AlteredExpression']
DELEC1	deleted in esophageal cancer 1	brugada syndrome (disorder)|long qt syndrome	['GeneticVariation']
DELEC1	deleted in esophageal cancer 1	idiopathic pneumonia syndrome|alveolitis, fibrosing|chronic idiopathic pulmonary fibrosis|idiopathic pulmonary fibrosis	['AlteredExpression']
DELEC1	deleted in esophageal cancer 1	nonalcoholic steatohepatitis|steatohepatitis	['GeneticVariation']
DELEC1	deleted in esophageal cancer 1	malignant neoplasm of prostate	['Biomarker']
DELEC1	deleted in esophageal cancer 1	cardiac fibrosis	['Biomarker']
DELEC1	deleted in esophageal cancer 1	liver carcinoma	['AlteredExpression', 'Biomarker']
DELEC1	deleted in esophageal cancer 1	thyroid carcinoma	['Biomarker']
DELEC1	deleted in esophageal cancer 1	autoimmune diseases|congenital chromosomal disease	['AlteredExpression']
DELEC1	deleted in esophageal cancer 1	acute aortic dissection	['Biomarker']
DELEC1	deleted in esophageal cancer 1	adenocarcinoma of lung (disorder)	['Biomarker']
DELEC1	deleted in esophageal cancer 1	adult glioblastoma	['AlteredExpression']
DELEC1	deleted in esophageal cancer 1	aural atresia, congenital	['GeneticVariation']
DELEC1	deleted in esophageal cancer 1	carcinogenesis	['AlteredExpression', 'Biomarker']
DELEC1	deleted in esophageal cancer 1	cerebral hemorrhage with amyloidosis, hereditary, dutch type	['Biomarker']
DELEC1	deleted in esophageal cancer 1	childhood glioblastoma	['AlteredExpression']
DELEC1	deleted in esophageal cancer 1	community acquired pneumonia	['Biomarker']
DELEC1	deleted in esophageal cancer 1	conventional (clear cell) renal cell carcinoma	['Biomarker']
DELEC1	deleted in esophageal cancer 1	esophageal carcinoma	['AlteredExpression', 'Biomarker']
DELEC1	deleted in esophageal cancer 1	esophageal neoplasms	['AlteredExpression', 'Biomarker']
DELEC1	deleted in esophageal cancer 1	glioblastoma	['AlteredExpression']
DELEC1	deleted in esophageal cancer 1	glioblastoma multiforme	['AlteredExpression']
DELEC1	deleted in esophageal cancer 1	glioma	['AlteredExpression', 'Biomarker']
DELEC1	deleted in esophageal cancer 1	hepatocarcinogenesis	['Biomarker']
DELEC1	deleted in esophageal cancer 1	hyperactive behavior	['Biomarker']
DELEC1	deleted in esophageal cancer 1	inflammatory bowel diseases	['GeneticVariation']
DELEC1	deleted in esophageal cancer 1	jet lag syndrome	['Biomarker']
DELEC1	deleted in esophageal cancer 1	lentivirus infections	['AlteredExpression']
DELEC1	deleted in esophageal cancer 1	liver neoplasms	['AlteredExpression']
DELEC1	deleted in esophageal cancer 1	malignant neoplasm of esophagus	['AlteredExpression', 'Biomarker']
DELEC1	deleted in esophageal cancer 1	metabolic syndrome x	['Biomarker']
DELEC1	deleted in esophageal cancer 1	mixed cryoglobulinemia	['AlteredExpression']
DELEC1	deleted in esophageal cancer 1	osteoarthritis of hip	['GeneticVariation']
DELEC1	deleted in esophageal cancer 1	periodontal inflammation	['Biomarker']
DELEC1	deleted in esophageal cancer 1	primary cholangiocarcinoma of intrahepatic biliary tract	['Biomarker']
DELEC1	deleted in esophageal cancer 1	secondary malignant neoplasm of lymph node	['Biomarker']
DELEC1	deleted in esophageal cancer 1	squamous cell carcinoma of esophagus	['AlteredExpression', 'GeneticVariation', 'Biomarker']
DELEC1	deleted in esophageal cancer 1	squamous cell carcinoma of the head and neck	['GeneticVariation']
DELEC1	deleted in esophageal cancer 1	tumor cell invasion	['AlteredExpression', 'Biomarker']
DELEC1	deleted in esophageal cancer 1	unipolar depression	['GeneticVariation']
DGAT1	diacylglycerol O-acyltransferase 1	alopecia	['Biomarker']
DGAT1	diacylglycerol O-acyltransferase 1	intestinal diseases	['Biomarker']
DGAT1	diacylglycerol O-acyltransferase 1	vomiting	['Biomarker']
DGAT1	diacylglycerol O-acyltransferase 1	atherosclerosis	['Biomarker']
DGAT1	diacylglycerol O-acyltransferase 1	arteriosclerosis	['Biomarker']
DGAT1	diacylglycerol O-acyltransferase 1	failure to thrive	['GeneticVariation', 'Biomarker']
DGAT1	diacylglycerol O-acyltransferase 1	neoplasms	['AlteredExpression']
DGAT1	diacylglycerol O-acyltransferase 1	diabetes	['Biomarker']
DGAT1	diacylglycerol O-acyltransferase 1	malnutrition	['GeneticVariation']
DGAT1	diacylglycerol O-acyltransferase 1	diabetes mellitus	['Biomarker']
DGAT1	diacylglycerol O-acyltransferase 1	impaired glucose tolerance	['Biomarker']
DGAT1	diacylglycerol O-acyltransferase 1	metabolic diseases	['Biomarker']
DGAT1	diacylglycerol O-acyltransferase 1	encephalomyelitis	['Biomarker']
DGAT1	diacylglycerol O-acyltransferase 1	fatty liver	['Biomarker']
DGAT1	diacylglycerol O-acyltransferase 1	heart failure	['Biomarker']
DGAT1	diacylglycerol O-acyltransferase 1	congestive heart failure	['Biomarker']
DGAT1	diacylglycerol O-acyltransferase 1	toxoplasmosis	['Biomarker']
DGAT1	diacylglycerol O-acyltransferase 1	congenital ichthyosis	['Biomarker']
DGAT1	diacylglycerol O-acyltransferase 1	kidney failure, chronic	['Biomarker']
DGAT1	diacylglycerol O-acyltransferase 1	lupus erythematosus	['Biomarker']
DGAT1	diacylglycerol O-acyltransferase 1	lupus erythematosus, discoid	['Biomarker']
DGAT1	diacylglycerol O-acyltransferase 1	lupus erythematosus, systemic	['Biomarker']
DGAT1	diacylglycerol O-acyltransferase 1	myopathy	['Biomarker']
DGAT1	diacylglycerol O-acyltransferase 1	nephrotic syndrome	['Biomarker']
DGAT1	diacylglycerol O-acyltransferase 1	vitamin a deficiency	['Biomarker']
DGAT1	diacylglycerol O-acyltransferase 1	obesity	['AlteredExpression', 'GeneticVariation', 'Biomarker']
DGAT1	diacylglycerol O-acyltransferase 1	lupus vulgaris	['Biomarker']
DGAT1	diacylglycerol O-acyltransferase 1	motor neuron atrophy|amyotrophic lateral sclerosis, familial|motor neuron disease|amyotrophic lateral sclerosis	['AlteredExpression']
DGAT1	diacylglycerol O-acyltransferase 1	gestational diabetes	['AlteredExpression']
DGAT1	diacylglycerol O-acyltransferase 1	carcinoma in situ of prostate|prostate carcinoma	['AlteredExpression', 'Biomarker']
DGAT1	diacylglycerol O-acyltransferase 1	mastitis	['Biomarker']
DGAT1	diacylglycerol O-acyltransferase 1	food allergy|dermatitis, phototoxic	['GeneticVariation']
DGAT1	diacylglycerol O-acyltransferase 1	steatohepatitis|nonalcoholic steatohepatitis	['AlteredExpression', 'Biomarker']
DGAT1	diacylglycerol O-acyltransferase 1	malignant neoplasm of prostate	['AlteredExpression', 'Biomarker']
DGAT1	diacylglycerol O-acyltransferase 1	hepatitis c	['AlteredExpression', 'Biomarker']
DGAT1	diacylglycerol O-acyltransferase 1	malabsorption syndrome	['GeneticVariation']
DGAT1	diacylglycerol O-acyltransferase 1	fatty liver disease	['AlteredExpression']
DGAT1	diacylglycerol O-acyltransferase 1	prostatic neoplasms	['Biomarker']
DGAT1	diacylglycerol O-acyltransferase 1	atherosclerotic lesion	['Biomarker']
DGAT1	diacylglycerol O-acyltransferase 1	diabetes mellitus, non-insulin-dependent	['Biomarker']
DGAT1	diacylglycerol O-acyltransferase 1	diarrhea	['GeneticVariation', 'Biomarker']
DGAT1	diacylglycerol O-acyltransferase 1	diarrheal disorder	['GeneticVariation']
DGAT1	diacylglycerol O-acyltransferase 1	dyslipidemias	['GeneticVariation']
DGAT1	diacylglycerol O-acyltransferase 1	failure to thrive in infant	['GeneticVariation']
DGAT1	diacylglycerol O-acyltransferase 1	hypercholesterolemia	['Biomarker']
DGAT1	diacylglycerol O-acyltransferase 1	hyperlipidemia	['Biomarker']
DGAT1	diacylglycerol O-acyltransferase 1	hyperlipoproteinemia type i	['Biomarker']
DGAT1	diacylglycerol O-acyltransferase 1	hypoalbuminemia	['Biomarker']
DGAT1	diacylglycerol O-acyltransferase 1	ichthyoses	['Biomarker']
DGAT1	diacylglycerol O-acyltransferase 1	non-alcoholic fatty liver disease	['AlteredExpression']
DGAT1	diacylglycerol O-acyltransferase 1	pediatric failure to thrive	['GeneticVariation']
DGAT1	diacylglycerol O-acyltransferase 1	phototoxicity	['GeneticVariation']
DGAT1	diacylglycerol O-acyltransferase 1	protein-losing enteropathies	['GeneticVariation', 'Biomarker']
DGAT1	diacylglycerol O-acyltransferase 1	sore to touch	['Biomarker']
DGAT1	diacylglycerol O-acyltransferase 1	triglyceride storage disease with ichthyosis	['Biomarker']
DIO2	iodothyronine deiodinase 2	depressive disorder	['AlteredExpression']
DIO2	iodothyronine deiodinase 2	alzheimer disease	['GeneticVariation', 'Biomarker']
DIO2	iodothyronine deiodinase 2	atherosclerosis	['AlteredExpression']
DIO2	iodothyronine deiodinase 2	arteriosclerosis	['AlteredExpression']
DIO2	iodothyronine deiodinase 2	bipolar disorder	['GeneticVariation', 'Biomarker']
DIO2	iodothyronine deiodinase 2	fever	['Biomarker']
DIO2	iodothyronine deiodinase 2	malignant neoplasms	['AlteredExpression']
DIO2	iodothyronine deiodinase 2	thyroid neoplasm	['AlteredExpression']
DIO2	iodothyronine deiodinase 2	cerebral infarction	['Biomarker']
DIO2	iodothyronine deiodinase 2	coronary artery atheroma|coronary artery disease	['GeneticVariation']
DIO2	iodothyronine deiodinase 2	recurrent depressive disorder	['GeneticVariation']
DIO2	iodothyronine deiodinase 2	hypertensive disease	['GeneticVariation']
DIO2	iodothyronine deiodinase 2	mental retardation	['GeneticVariation']
DIO2	iodothyronine deiodinase 2	diabetes	['GeneticVariation']
DIO2	iodothyronine deiodinase 2	diabetes mellitus	['GeneticVariation']
DIO2	iodothyronine deiodinase 2	endometriosis	['Biomarker']
DIO2	iodothyronine deiodinase 2	status epilepticus	['Biomarker']
DIO2	iodothyronine deiodinase 2	polyostotic fibrous dysplasia	['Biomarker']
DIO2	iodothyronine deiodinase 2	hypothyroidism	['AlteredExpression', 'GeneticVariation', 'Biomarker']
DIO2	iodothyronine deiodinase 2	chronic obstructive airway disease	['Biomarker']
DIO2	iodothyronine deiodinase 2	mesothelioma	['Biomarker']
DIO2	iodothyronine deiodinase 2	polyps	['AlteredExpression']
DIO2	iodothyronine deiodinase 2	cancer of lip|adrenal gland neoplasms|biliary adenoma|squamous cell carcinoma of lip|solid neoplasm|bladder squamous cell carcinoma|anus neoplasms|biliary tract cancer|biliary carcinoma|disseminated malignant neoplasm|adrenal cancer|pituitary adenoma, non-secreting|carcinoma of anal canal|major salivary gland carcinoma|pancreatic carcinoma non-resectable|malignant squamous cell neoplasm|stomach n…	['AlteredExpression']
DIO2	iodothyronine deiodinase 2	primary malignant neoplasm	['AlteredExpression']
DIO2	iodothyronine deiodinase 2	obesity	['AlteredExpression', 'GeneticVariation', 'Biomarker']
DIO2	iodothyronine deiodinase 2	rosacea	['AlteredExpression']
DIO2	iodothyronine deiodinase 2	hyperthyroidism	['AlteredExpression', 'Biomarker']
DIO2	iodothyronine deiodinase 2	choriocarcinoma	['Biomarker']
DIO2	iodothyronine deiodinase 2	carcinoma in situ of prostate|prostate carcinoma	['Biomarker']
DIO2	iodothyronine deiodinase 2	acute myocardial infarction	['GeneticVariation']
DIO2	iodothyronine deiodinase 2	thyroid diseases	['Biomarker']
DIO2	iodothyronine deiodinase 2	pulmonary fibrosis	['Biomarker']
DIO2	iodothyronine deiodinase 2	hyperinsulinism	['GeneticVariation']
DIO2	iodothyronine deiodinase 2	graves disease	['AlteredExpression', 'GeneticVariation', 'Biomarker']
DIO2	iodothyronine deiodinase 2	iodine deficiency syndrome	['Biomarker']
[truncated: 4,573 more rows]
