# Supplementary material for: Latent inter-organ mechanism of idiopathic pulmonary fibrosis unveiled by a generative computational approach
Source: Sci Rep. 2023 Dec 11;13:21981. doi: 10.1038/s41598-023-49281-0 (PMC10713585; doi:10.1038/s41598-023-49281-0)
Supplement: Supplementary file 5 — Supplementary Table S4. [file 41598_2023_49281_MOESM5_ESM.xlsx]

## Sheet: Sheet 1
ensembl_id	symbol	log2FoldChange	pvalue	padj
ENSG00000000003.15	TSPAN6	0.173917	0.103927	0.389889
ENSG00000000005.6	TNMD	0.152296	0.908059
ENSG00000000419.13		0.0717735	0.0486967	0.256023
ENSG00000000457.14	SCYL3	0.053702	0.424666	0.761251
ENSG00000000460.17	C1orf112	-0.00226681	0.981689	0.99437
ENSG00000000938.13	FGR	-0.23321	0.0242392	0.163671
ENSG00000000971.16		0.183369	0.0105487	0.0948385
ENSG00000001036.14	FUCA2	-0.0746561	0.0782605	0.336491
ENSG00000001084.13	GCLC	0.435265	0.000274588	0.00636952
ENSG00000001167.14		0.0233909	0.645249	0.891224
ENSG00000001460.18	STPG1	0.229122	0.0326968	0.198942
ENSG00000001461.17	NIPAL3	0.0395231	0.367178	0.714587
ENSG00000001497.17		0.0427565	0.316813	0.667206
ENSG00000001561.7	ENPP4	0.122129	0.0731954	0.323288
ENSG00000001617.12	SEMA3F	0.155776	0.0251707	0.167663
ENSG00000001626.16		0.0797098	0.378474	0.72478
ENSG00000001629.10	ANKIB1	-0.0245133	0.596981	0.866254
ENSG00000001630.17		-0.0111604	0.849597	0.959335
ENSG00000001631.16		0.0204349	0.517492	0.821328
ENSG00000002016.18	RAD52	0.00746678	0.903134	0.97458
ENSG00000002079.14	MYH16	-0.0545109	0.986011
ENSG00000002330.14	BAD	0.0534898	0.200673	0.540518
ENSG00000002549.12		-0.355153	1.85684e-10	9.50747e-08
ENSG00000002586.20	CD99	0.0589125	0.218186	0.562316
ENSG00000002586.20_PAR_Y		0.0022489	0.961062	0.989153
ENSG00000002587.10	HS3ST1	0.297254	0.0169362	0.130139
ENSG00000002726.21	AOC1	0.454904	0.0798704	0.340589
ENSG00000002745.13	WNT16	0.0774072	0.938361
ENSG00000002746.15	HECW1	0.239692	0.736245
ENSG00000002822.15		-0.147634	0.0556933	0.27656
ENSG00000002834.18	LASP1	-0.0676231	0.0447005	0.242731
ENSG00000002919.15	SNX11	-0.0531027	0.25524	0.602729
ENSG00000002933.9	TMEM176A	-0.361956	0.000193056	0.00490063
ENSG00000003056.8	M6PR	-0.105156	0.00183555	0.0266387
ENSG00000003096.14		0.36012	0.0040092	0.0477669
ENSG00000003137.8		0.36821	0.00265738	0.0351299
ENSG00000003147.19	ICA1	0.0561807	0.23866	0.584892
ENSG00000003249.14		0.0627927	0.478803	0.797561
ENSG00000003393.15		0.0820385	0.132993	0.442319
ENSG00000003400.15		-0.127216	0.00693559	0.07092
ENSG00000003402.20		-0.147191	0.00925697	0.0869468
ENSG00000003436.16	TFPI	-0.0370154	0.634374	0.886597
ENSG00000003509.16	NDUFAF7	-0.0411674	0.399481	0.743533
ENSG00000003756.17	RBM5	-0.0388478	0.366193	0.714057
ENSG00000003987.14	MTMR7	0.310511	0.21784	0.562014
ENSG00000003989.18	SLC7A2	0.174353	0.169799	0.499243
ENSG00000004059.11	ARF5	0.0242724	0.441339	0.772343
ENSG00000004139.14	SARM1	0.053702	0.402723	0.745206
ENSG00000004142.12	POLDIP2	0.00386397	0.910898	0.976434
ENSG00000004399.13	PLXND1	-0.140535	0.0613036	0.292488
ENSG00000004455.17		0.0365802	0.195331	0.533802
ENSG00000004468.13	CD38	-0.17416	0.0861026	0.352968
ENSG00000004478.8	FKBP4	0.131051	0.0128184	0.108406
ENSG00000004487.17		0.0364569	0.26814	0.616854
ENSG00000004534.15	RBM6	-0.0871057	0.0680582	0.309702
ENSG00000004660.15	CAMKK1	0.0310837	0.710466	0.914947
ENSG00000004700.16	RECQL	-0.00191007	0.969535	0.991605
ENSG00000004766.17	VPS50	-0.00525619	0.918662	0.977568
ENSG00000004776.13	HSPB6	0.223447	0.0378683	0.219423
ENSG00000004777.18		0.106283	0.309921	0.660325
ENSG00000004779.10	NDUFAB1	0.050434	0.204103	0.544026
ENSG00000004799.8	PDK4	-0.00864791	0.923189	0.978072
ENSG00000004809.14	SLC22A16	0.468343	0.14374	0.460482
ENSG00000004838.14	ZMYND10	0.296429	0.108984	0.399521
ENSG00000004846.16		-0.132669	0.831262
ENSG00000004848.8	ARX	0.300035	0.0650846	0.303021
ENSG00000004864.14	SLC25A13	0.0943113	0.0592348	0.285932
ENSG00000004866.21		-0.0621074	0.110903	0.402661
ENSG00000004897.12	CDC27	0.0490221	0.242147	0.588008
ENSG00000004939.15		-0.00582275	0.998017
ENSG00000004948.16	CALCR	-0.099027	0.97459
ENSG00000004961.15	HCCS	0.0234773	0.656886	0.89597
ENSG00000004975.12	DVL2	0.0090832	0.828824	0.953092
ENSG00000005001.10	PRSS22	0.299624	0.00260636	0.0345861
ENSG00000005007.13		0.0173353	0.699104	0.910982
ENSG00000005020.13	SKAP2	-0.0179112	0.74752	0.926125
ENSG00000005022.6	SLC25A5	-0.0194355	0.630771	0.885082
ENSG00000005059.16	MCUB	-0.199349	0.00641488	0.0674101
ENSG00000005073.6	HOXA11	0.0648936	0.983347
ENSG00000005075.15		0.0461648	0.0901327	0.361167
ENSG00000005100.13	DHX33	0.0266507	0.703232	0.912318
ENSG00000005102.14	MEOX1	0.168752	0.337792	0.686761
ENSG00000005108.16		0.115366	0.402174	0.744927
ENSG00000005156.12	LIG3	0.0294715	0.627623	0.88354
ENSG00000005175.10	RPAP3	0.0638779	0.266815	0.615658
ENSG00000005187.12	ACSM3	-0.269129	0.00256948	0.0342484
ENSG00000005189.19		0.0125985	0.907139	0.974939
ENSG00000005194.15	CIAPIN1	0.00298638	0.936132	0.982681
ENSG00000005206.17	SPPL2B	0.0774273	0.37672	0.723219
ENSG00000005238.20	ATOSB	0.0121105	0.82003	0.950154
ENSG00000005243.10	COPZ2	0.0758808	0.282071	0.631347
ENSG00000005249.13		0.0149872	0.78453	0.939734
ENSG00000005302.19	MSL3	-0.0668064	0.0666567	0.306251
ENSG00000005339.15	CREBBP	0.00594453	0.894223	0.97158
ENSG00000005379.17	TSPOAP1	0.176333	0.0832462	0.34788
ENSG00000005381.8		-0.0199655	0.991849
ENSG00000005421.9	PON1	-0.751923	0.00189831	0.0272766
ENSG00000005436.14	GCFC2	0.0328174	0.543846	0.836914
ENSG00000005448.17	WDR54	0.269669	0.0550472	0.27417
ENSG00000005469.12	CROT	0.203305	0.00017162	0.0044867
ENSG00000005471.18		-0.146366	0.729701
ENSG00000005483.21		0.0235832	0.500018	0.81046
ENSG00000005486.17	RHBDD2	0.101807	0.0156396	0.123383
ENSG00000005513.10	SOX8	-0.118065	0.589599	0.86267
ENSG00000005700.15	IBTK	0.0125741	0.740595	0.924335
ENSG00000005801.18	ZNF195	-0.0504486	0.244494	0.59081
ENSG00000005810.18		-0.0731959	0.0295784	0.186081
ENSG00000005812.11	FBXL3	0.0253034	0.488497	0.802962
ENSG00000005844.18		-0.478786	5.56157e-07	4.785e-05
ENSG00000005882.12	PDK2	0.000669739	0.988184	0.997039
ENSG00000005884.18	ITGA3	0.0786705	0.210004	0.551147
ENSG00000005889.15		-0.205815	0.000343335	0.00752136
ENSG00000005893.16		-0.0290866	0.595019	0.864804
ENSG00000005961.19	ITGA2B	-0.0339003	0.846482	0.958827
ENSG00000005981.13	ASB4	0.0501497	0.816798	0.948608
ENSG00000006007.12	GDE1	-0.0791109	0.0551508	0.274517
ENSG00000006015.17		-0.0941092	0.22444	0.568935
ENSG00000006016.11		0.560715	0.000124467	0.003512
ENSG00000006025.12	OSBPL7	-0.0138688	0.835608	0.955721
ENSG00000006042.12	TMEM98	0.04632	0.210907	0.552466
ENSG00000006047.13	YBX2	0.383887	0.149227	0.467959
ENSG00000006059.4	KRT33A
ENSG00000006062.17		-0.0913483	0.1719	0.501781
ENSG00000006071.15		0.0179117	0.931217	0.980923
ENSG00000006116.4	CACNG3
ENSG00000006118.15	TMEM132A	0.339493	0.000219554	0.00538709
ENSG00000006125.18	AP2B1	0.0254291	0.278476	0.627702
ENSG00000006128.12	TAC1	0.767634	0.668298
ENSG00000006194.10		0.0500297	0.188213	0.523924
ENSG00000006210.7	CX3CL1	-0.0554397	0.440027	0.771287
ENSG00000006282.21	SPATA20	-0.0629556	0.209621	0.550416
ENSG00000006283.18	CACNA1G	-0.044083	0.969071
ENSG00000006327.14	TNFRSF12A	0.104105	0.258572	0.606227
ENSG00000006377.11	DLX6	0.216755	0.944417
ENSG00000006432.15		0.07155	0.527892	0.827536
ENSG00000006451.8	RALA	0.0433884	0.626176	0.882829
ENSG00000006453.14	BAIAP2L1	0.160487	0.0662792	0.305608
ENSG00000006459.11	KDM7A	0.0918253	0.101816	0.385817
ENSG00000006468.14		-0.153444	0.0949627	0.371512
ENSG00000006530.18	AGK	0.0251718	0.58601	0.86128
ENSG00000006534.16		0.215763	0.0443119	0.241558
ENSG00000006555.11	TTC22	0.31931	0.000732708	0.0133641
ENSG00000006576.16		-0.0212046	0.721021	0.919408
ENSG00000006606.8		0.0773709	0.766014	0.9332
ENSG00000006607.14	FARP2	0.144162	0.002798	0.0364081
ENSG00000006611.16		0.313588	0.0944284	0.370323
ENSG00000006625.18	GGCT	0.0171686	0.76712	0.933393
ENSG00000006634.8	DBF4	-0.10372	0.214914	0.558244
ENSG00000006638.13	TBXA2R	-0.0789894	0.515525	0.820315
ENSG00000006652.15	IFRD1	-0.0280869	0.510631	0.816924
ENSG00000006659.13	LGALS14	-0.0262231	0.99327
ENSG00000006695.12	COX10	0.0868145	0.224084	0.568554
ENSG00000006704.10		0.150711	0.0160718	0.125613
ENSG00000006712.15	PAF1	0.0383232	0.246408	0.593012
ENSG00000006715.16	VPS41	0.0185158	0.587867	0.861988
ENSG00000006740.17		-0.0364069	0.449333	0.778608
ENSG00000006744.19	ELAC2	0.0161777	0.663489	0.899084
ENSG00000006747.15	SCIN	0.0137342	0.912211	0.976593
ENSG00000006756.16	ARSD	-0.0881794	0.111394	0.403339
ENSG00000006757.12	PNPLA4	-0.145554	0.0218396	0.152751
ENSG00000006788.14	MYH13	-0.0262231	0.99327
ENSG00000006831.10	ADIPOR2	0.00941657	0.836149	0.955927
ENSG00000006837.12	CDKL3	-0.0132341	0.888543	0.969729
ENSG00000007001.13	UPP2
ENSG00000007038.11	PRSS21	-0.113971	0.566519	0.848448
ENSG00000007047.15		0.0723498	0.162605	0.489584
ENSG00000007062.12	PROM1	0.255412	0.201748	0.541904
ENSG00000007080.11	CCDC124	-0.00458455	0.914193	0.97666
ENSG00000007129.18	CEACAM21	-0.305528	0.0168659	0.129932
ENSG00000007168.14	PAFAH1B1	0.0410871	0.0731488	0.323219
ENSG00000007171.18		-0.0192478	0.914927	0.976863
ENSG00000007174.18	DNAH9	0.258185	0.190787	0.527144
ENSG00000007202.15	BLTP2	-0.000225811	0.99334	0.998758
ENSG00000007216.15		-0.100212	0.862613
ENSG00000007237.18		0.0367666	0.559899	0.846584
ENSG00000007255.10	TRAPPC6A	0.0355612	0.515748	0.820359
ENSG00000007264.15	MATK	-0.136492	0.160798	0.486752
ENSG00000007306.15	CEACAM7	0.568377	0.0727827	0.322178
ENSG00000007312.13		-0.499926	0.00459702	0.0530249
ENSG00000007314.12	SCN4A	-0.108999	0.962968
ENSG00000007341.19	ST7L	0.0157933	0.765078	0.932884
ENSG00000007350.17	TKTL1	0.0982517	0.846268
ENSG00000007372.23		0.0973503	0.97502
ENSG00000007376.8	RPUSD1	0.028818	0.674106	0.903442
ENSG00000007384.15	RHBDF1	0.0431811	0.516715	0.821083
ENSG00000007392.17	LUC7L	-0.048889	0.310242	0.660807
ENSG00000007402.11		-0.287304	0.0316647	0.194823
ENSG00000007516.14	BAIAP3	0.236668	0.171424	0.501422
ENSG00000007520.4	TSR3	0.0229283	0.501261	0.811208
ENSG00000007541.17	PIGQ	0.0600327	0.377393	0.723602
ENSG00000007545.16	CRAMP1	-0.0550336	0.277141	0.626064
ENSG00000007866.21		0.125799	0.0132178	0.110024
ENSG00000007908.16	SELE	1.00933	1.43408e-06	0.000100352
ENSG00000007923.16		-0.0204253	0.630062	0.884843
ENSG00000007933.13	FMO3	0.0871583	0.222647	0.566612
ENSG00000007944.15	MYLIP	0.0288537	0.489628	0.803874
ENSG00000007952.18	NOX1	-0.135201	0.918405
ENSG00000007968.7	E2F2	-0.670141	0.00815065	0.0794736
ENSG00000008018.9	PSMB1	-0.00263889	0.910629	0.976295
ENSG00000008056.14	SYN1	0.230119	0.184253	0.518859
ENSG00000008083.14	JARID2	0.0110253	0.896189	0.972265
ENSG00000008086.13	CDKL5	-0.0483406	0.573694	0.85322
ENSG00000008118.10	CAMK1G	-0.0499504	0.831632	0.954275
ENSG00000008128.23	CDK11A	-0.0211075	0.714767	0.916398
ENSG00000008130.15	NADK	-0.101458	0.0109665	0.0971396
ENSG00000008196.13	TFAP2B	0.241329	0.840016
ENSG00000008197.5	TFAP2D
ENSG00000008226.20	DLEC1	0.153523	0.423114	0.759896
ENSG00000008256.16	CYTH3	0.0322689	0.566015	0.848425
ENSG00000008277.14		0.0924011	0.551222	0.841564
ENSG00000008282.8		0.128765	7.78053e-05	0.00244066
ENSG00000008283.16	CYB561	0.134847	0.0393561	0.224573
ENSG00000008294.21		-0.0547045	0.41053	0.751052
ENSG00000008300.17	CELSR3	-0.0701175	0.702593	0.912117
ENSG00000008311.15		-0.125846	0.0430344	0.237492
ENSG00000008323.15		0.680117	1.91271e-07	2.11334e-05
ENSG00000008324.12	SS18L2	-0.0763049	0.0808956	0.342638
ENSG00000008382.16	MPND	-0.0798333	0.141823	0.45734
ENSG00000008394.13	MGST1	0.0843616	0.224586	0.56907
ENSG00000008405.12	CRY1	0.110554	0.00962161	0.0892786
ENSG00000008438.5	PGLYRP1	-0.00790827	0.997606
ENSG00000008441.17		0.0551727	0.174134	0.504152
ENSG00000008513.16	ST3GAL1	-0.0230876	0.707906	0.914064
ENSG00000008516.17		-0.421577	0.0093987	0.0878822
ENSG00000008517.18		-0.445613	2.08643e-05	0.000860519
ENSG00000008710.20	PKD1	0.131965	0.124836	0.428222
ENSG00000008735.14	MAPK8IP2	-0.0306825	0.913204	0.976593
ENSG00000008838.20		0.0184327	0.664905	0.899379
ENSG00000008853.17		-0.207954	0.011577	0.100803
ENSG00000008869.12	HEATR5B	0.00433209	0.933393	0.981748
ENSG00000008952.17	SEC62	0.110769	0.0178913	0.135461
ENSG00000008988.10		-0.0325374	0.46068	0.786758
ENSG00000009307.16		0.0538358	0.0422677	0.234866
ENSG00000009335.18	UBE3C	0.086483	0.010118	0.0923132
ENSG00000009413.16	REV3L	0.0626908	0.154984	0.477273
ENSG00000009694.13		0.114271	0.597119	0.866254
ENSG00000009709.12	PAX7	-0.0827987	0.978753
ENSG00000009724.17
ENSG00000009765.15	IYD	0.299144	0.0441604	0.241045
ENSG00000009780.16	FAM76A	0.00907108	0.875428	0.965894
ENSG00000009790.15	TRAF3IP3	-0.655964	6.67462e-09	1.50667e-06
ENSG00000009830.12		0.0836298	0.138375	0.451564
ENSG00000009844.16	VTA1	0.102141	0.0100683	0.0919773
ENSG00000009950.16	MLXIPL	0.00287964	0.980947	0.99437
ENSG00000009954.11	BAZ1B	0.00216591	0.954027	0.986956
ENSG00000010017.13	RANBP9	0.0471137	0.163167	0.490406
ENSG00000010030.14	ETV7	-0.566104	6.5082e-09	1.48507e-06
ENSG00000010072.16	SPRTN	0.0956867	0.171117	0.501207
ENSG00000010165.20	METTL13	-0.0245107	0.594717	0.864784
ENSG00000010219.13		-0.0408557	0.279771	0.629298
ENSG00000010244.18		0.00773509	0.792292	0.942154
ENSG00000010256.11	UQCRC1	0.0991678	0.0270211	0.175349
ENSG00000010270.13		-0.0778479	0.0401933	0.227925
ENSG00000010278.14		0.167782	5.39091e-05	0.00185223
ENSG00000010282.15	HHATL	0.225241	0.238268	0.584409
ENSG00000010292.13	NCAPD2	-0.0320017	0.465438	0.790017
ENSG00000010295.19		-0.180448	0.0200825	0.144332
ENSG00000010310.9	GIPR	0.271867	0.0814609	0.343602
ENSG00000010318.21		0.000101122	0.998905	0.999898
ENSG00000010319.7	SEMA3G	0.0119176	0.939903	0.983954
ENSG00000010322.16	NISCH	-0.011016	0.821121	0.950469
ENSG00000010327.10	STAB1	-0.196114	0.0275707	0.177865
ENSG00000010361.14	FUZ	0.186792	0.130564	0.437709
ENSG00000010379.16	SLC6A13	0.091479	0.456213	0.783636
ENSG00000010404.18	IDS	0.0431639	0.193791	0.531103
ENSG00000010438.16		1.39091	0.31548
ENSG00000010539.12	ZNF200	-0.0231136	0.726247	0.921091
ENSG00000010610.10	CD4	-0.173377	0.000371364	0.00800013
ENSG00000010626.15	LRRC23	0.231329	0.161027	0.487304
ENSG00000010671.16		-0.408764	8.84259e-05	0.00269423
ENSG00000010704.18		-0.0380973	0.558008	0.845544
ENSG00000010803.16		0.0665218	0.141966	0.457593
ENSG00000010810.17		-0.141064	0.0610371	0.291614
ENSG00000010818.10		0.110195	0.117611	0.415589
ENSG00000010932.17	FMO1	-0.111314	0.450903	0.779987
ENSG00000011007.12		-0.0294214	0.459206	0.785709
ENSG00000011009.11	LYPLA2	0.0563089	0.276371	0.625335
ENSG00000011021.23	CLCN6	-0.0373172	0.470462	0.792984
ENSG00000011028.14	MRC2	-0.0722274	0.393883	0.738476
ENSG00000011052.21	NME1-NME2	0.0793496	0.600408	0.867857
ENSG00000011083.9	SLC6A7	-0.0686548	0.982382
ENSG00000011105.14	TSPAN9	0.0527829	0.414875	0.754013
ENSG00000011114.15	BTBD7	0.070591	0.182658	0.517132
ENSG00000011132.12	APBA3	-0.125302	0.0417786	0.233758
ENSG00000011143.18		0.116002	0.228945	0.572874
ENSG00000011198.10	ABHD5	-0.00489952	0.933676	0.981899
ENSG00000011201.12	ANOS1	-0.205997	0.0324354	0.19785
ENSG00000011243.18		-0.0159601	0.744345	0.925415
ENSG00000011258.16	MBTD1	-0.0141551	0.792767	0.942154
ENSG00000011260.14	UTP18	-0.0241101	0.538741	0.833564
ENSG00000011275.19	RNF216	0.014211	0.793961	0.942252
ENSG00000011295.16	TTC19	0.0356618	0.279345	0.628889
ENSG00000011304.21		0.0267315	0.317053	0.667206
ENSG00000011332.19		0.307986	0.283071	0.632249
ENSG00000011347.10	SYT7	0.18163	0.134954	0.445385
ENSG00000011376.12	LARS2	0.0459664	0.538509	0.833388
ENSG00000011405.13		0.047763	0.46907	0.792147
ENSG00000011422.12	PLAUR	-0.0608086	0.586531	0.861641
ENSG00000011426.11	ANLN	0.0910665	0.523388	0.825382
ENSG00000011451.21	WIZ	-0.0267991	0.628028	0.883552
ENSG00000011454.18	RABGAP1	0.0686239	0.0585126	0.284013
ENSG00000011465.18	DCN	0.127036	0.110996	0.40293
ENSG00000011478.12		0.0516187	0.58676	0.861651
ENSG00000011485.15	PPP5C	0.0145168	0.699765	0.911188
ENSG00000011523.14		0.143478	0.00422237	0.0497699
ENSG00000011566.15	MAP4K3	0.0625411	0.14564	0.463284
ENSG00000011590.14	ZBTB32	-0.386815	0.214014	0.557289
ENSG00000011600.12	TYROBP	-0.414781	0.000981442	0.0167236
ENSG00000011638.10		0.135095	0.00160079	0.0240049
ENSG00000011677.13	GABRA3	0.421479	0.775792
ENSG00000012048.23		0.0419248	0.623448	0.881706
ENSG00000012061.16	ERCC1	0.0790931	0.100058	0.381635
ENSG00000012124.17	CD22	-0.509038	0.00431253	0.0505488
ENSG00000012171.20	SEMA3B	0.102273	0.301982	0.651256
ENSG00000012174.12	MBTPS2	0.0584555	0.414899	0.754013
ENSG00000012211.13	PRICKLE3	0.134711	0.102695	0.387653
ENSG00000012223.13	LTF	0.169007	0.430664	0.766181
ENSG00000012232.9		0.0688998	0.31439	0.665115
ENSG00000012504.15	NR1H4	0.0453975	0.935086
ENSG00000012660.14	ELOVL5	-0.0627597	0.0712251	0.318426
ENSG00000012779.11		-0.138319	0.248983	0.595123
ENSG00000012817.16	KDM5D	0.518776	0.0920623	0.365128
ENSG00000012822.16	CALCOCO1	-0.0125082	0.796238	0.943118
ENSG00000012963.15	UBR7	0.0160474	0.711421	0.915463
ENSG00000012983.11		0.0593564	0.152369	0.473779
ENSG00000013016.16	EHD3	0.137986	0.101214	0.384575
ENSG00000013275.8	PSMC4	0.0529362	0.0659231	0.304879
ENSG00000013288.9	MAN2B2	-0.0438298	0.325477	0.675974
ENSG00000013293.6	SLC7A14
ENSG00000013297.12	CLDN11	0.0137203	0.891745	0.970774
ENSG00000013306.16	SLC25A39	-0.0130534	0.79596	0.943118
ENSG00000013364.19	MVP	-0.0585291	0.17716	0.508006
ENSG00000013374.16		-0.11141	1.88749e-05	0.000797264
ENSG00000013375.16		0.00264049	0.953809	0.986905
ENSG00000013392.8	RWDD2A	-0.0131456	0.885497	0.968543
ENSG00000013441.16		-0.0177114	0.655454	0.895551
ENSG00000013503.10	POLR3B	0.0423272	0.640522	0.888743
ENSG00000013523.11	ANGEL1	-0.104535	0.0196566	0.142885
ENSG00000013561.18	RNF14	0.031176	0.304598	0.654563
ENSG00000013563.14	DNASE1L1	-0.000255766	0.995146	0.999075
ENSG00000013573.17	DDX11	-0.107178	0.27325	0.622209
ENSG00000013583.10	HEBP1	-0.0575386	0.20552	0.545841
ENSG00000013588.9	GPRC5A	-0.0407883	0.716663	0.917223
ENSG00000013619.14		0.00564587	0.954889	0.987215
ENSG00000013725.14	CD6	-0.805472	6.90703e-11	4.0726e-08
ENSG00000013810.20		-0.216359	0.00366329	0.0446335
ENSG00000014123.10	UFL1	0.0343758	0.387407	0.732093
ENSG00000014138.9		-0.0890986	0.177714	0.508575
ENSG00000014164.7	ZC3H3	0.0262763	0.739961	0.924211
ENSG00000014216.16	CAPN1	0.128726	0.0033377	0.0416826
ENSG00000014257.16		-0.0318737	0.764713	0.932884
ENSG00000014641.21	MDH1	0.0201995	0.565325	0.848171
ENSG00000014824.14	SLC30A9	0.0967606	0.0100437	0.0918918
ENSG00000014914.21	MTMR11	0.170315	0.00528964	0.0587853
ENSG00000014919.13	COX15	0.00311411	0.94898	0.985743
ENSG00000015133.19		0.107066	0.252507	0.599443
ENSG00000015153.15	YAF2	-0.0193418	0.739851	0.924211
ENSG00000015171.20		0.0830807	0.0258062	0.170308
ENSG00000015285.11		-0.428375	5.6705e-05	0.0019169
ENSG00000015413.9		-0.591474	0.010363	0.0937825
ENSG00000015475.19	BID	-0.0521867	0.490689	0.8043
ENSG00000015479.20	MATR3	0.0461233	0.240379	0.586368
ENSG00000015520.15	NPC1L1	-0.0545109	0.986011
ENSG00000015532.10	XYLT2	0.0476473	0.377398	0.723602
ENSG00000015568.13	RGPD5	-0.032819	0.678015	0.90458
ENSG00000015592.16		-0.040367	0.98964
ENSG00000015676.18	NUDCD3	0.0237278	0.492355	0.805521
ENSG00000016082.15	ISL1	0.0142808	0.958135	0.988378
ENSG00000016391.11	CHDH	-0.0403585	0.773078	0.935661
ENSG00000016402.13		0.269435	0.0453268	0.245011
ENSG00000016490.16	CLCA1	-0.0545109	0.986011
ENSG00000016602.9	CLCA4	0.669755	0.007392	0.0742688
ENSG00000016864.18		0.0615619	0.138629	0.452099
ENSG00000017260.20	ATP2C1	-0.0367943	0.23175	0.576984
ENSG00000017427.17	IGF1	0.259719	0.0675301	0.308574
ENSG00000017483.15		0.0382475	0.630508	0.885082
ENSG00000017797.13	RALBP1	0.0507998	0.15183	0.472623
ENSG00000018189.13	RUFY3	-0.0727359	0.0672803	0.307716
ENSG00000018236.15	CNTN1	0.188656	0.0759806	0.330505
ENSG00000018280.17	SLC11A1	-0.00788013	0.954016	0.986956
ENSG00000018408.15	WWTR1	0.164614	0.0040792	0.0484662
ENSG00000018510.16		0.00386712	0.939348	0.983842
ENSG00000018607.7
ENSG00000018610.15	STEEP1	0.0433115	0.32763	0.677543
ENSG00000018625.15	ATP1A2	0.406343	0.00110216	0.0181614
ENSG00000018699.13	TTC27	0.0792049	0.206469	0.54648
ENSG00000018869.17		-0.0389225	0.710028	0.914947
ENSG00000019102.12	VSIG2	0.0523227	0.401676	0.744517
ENSG00000019144.19		0.039957	0.621281	0.88042
ENSG00000019169.10		-0.240657	0.125183	0.428845
ENSG00000019186.10	CYP24A1	0.499246	0.0202767	0.145329
ENSG00000019485.13		0.0699871	0.3815	0.727546
ENSG00000019505.8	SYT13	0.555858	0.0186967	0.138654
ENSG00000019549.13	SNAI2	0.00157226	0.979351	0.994274
ENSG00000019582.15		-0.537213	1.18325e-11	9.93602e-09
ENSG00000019991.18	HGF	-0.0817236	0.321762	0.67265
ENSG00000019995.6	ZRANB1	0.0331713	0.51083	0.816994
ENSG00000020129.16	NCDN	0.0699185	0.254495	0.601849
ENSG00000020181.18	ADGRA2	-0.0311304	0.67675	0.90419
ENSG00000020219.9	CCT8L1P
ENSG00000020256.20	ZFP64	0.0831731	0.273893	0.622209
ENSG00000020426.11	MNAT1	0.187796	0.00703847	0.0714846
ENSG00000020577.14	SAMD4A	-0.0796342	0.36897	0.716085
ENSG00000020633.19	RUNX3	-0.316955	0.00159354	0.0239293
ENSG00000020922.13	MRE11	-0.0136383	0.80429	0.945146
ENSG00000021300.14	PLEKHB1	0.192835	0.104192	0.390355
ENSG00000021355.13	SERPINB1	0.104517	0.022203	0.154031
ENSG00000021461.17		-0.0707392	0.981847
ENSG00000021488.13	SLC7A9	0.0719887	0.732764	0.922624
ENSG00000021574.13		0.0991516	0.142674	0.458745
ENSG00000021645.19		0.310963	0.000529955	0.010466
ENSG00000021762.20	OSBPL5	0.0202095	0.729459	0.921503
ENSG00000021776.11	AQR	-0.0011082	0.978823	0.994274
ENSG00000021826.17		-0.0371073	0.819214	0.950072
ENSG00000021852.13		-0.124297	0.597071	0.866254
ENSG00000022267.19	FHL1	0.15994	0.0379357	0.219658
ENSG00000022277.13	RTF2	0.0132862	0.584959	0.861154
ENSG00000022355.18	GABRA1	-0.0807109	0.969998
ENSG00000022556.16	NLRP2	-0.0241794	0.858683	0.961977
ENSG00000022567.10	SLC45A4	0.0659595	0.364819	0.712556
ENSG00000022840.16		-0.0247581	0.359799	0.707383
ENSG00000022976.15		-0.0146593	0.792318	0.942154
ENSG00000023041.11		-0.0238986	0.439329	0.770724
ENSG00000023171.18		-0.331862	0.0178932	0.135461
ENSG00000023191.17	RNH1	-0.011992	0.796971	0.943118
ENSG00000023228.14	NDUFS1	0.0591257	0.122563	0.424721
ENSG00000023287.13	RB1CC1	0.0988004	0.0903389	0.361673
ENSG00000023318.8		-0.0679086	0.0853427	0.351501
ENSG00000023330.15	ALAS1	-0.193309	0.00182447	0.0265059
ENSG00000023445.16	BIRC3	-0.518053	6.09769e-07	5.14627e-05
ENSG00000023516.9	AKAP11	0.0336686	0.571466	0.851842
ENSG00000023572.10	GLRX2	-0.0385054	0.486207	0.801347
ENSG00000023608.5	SNAPC1	0.225099	0.00143867	0.0222073
ENSG00000023697.13	DERA	0.0457693	0.26752	0.616605
ENSG00000023734.11	STRAP	0.0844781	0.054351	0.272573
ENSG00000023839.12	ABCC2	0.262663	0.185022	0.519414
ENSG00000023892.11		-0.247311	0.000335475	0.00739654
ENSG00000023902.14	PLEKHO1	-0.311498	1.86565e-05	0.000789628
ENSG00000023909.10	GCLM	0.521027	3.69451e-06	0.000215772
ENSG00000024048.10		-0.0221176	0.650462	0.893896
ENSG00000024422.12	EHD2	0.0393329	0.59765	0.866602
ENSG00000024526.17	DEPDC1	-0.235342	0.351306	0.699773
ENSG00000024862.17		0.0504739	0.195004	0.53342
ENSG00000025039.15	RRAGD	-0.0729936	0.261539	0.609668
ENSG00000025156.13	HSF2	0.106581	0.0771101	0.333286
ENSG00000025293.17	PHF20	0.0235562	0.565334	0.848171
ENSG00000025423.11	HSD17B6	-0.467986	0.00056155	0.010956
ENSG00000025434.19	NR1H3	-0.518496	8.64149e-10	2.92598e-07
ENSG00000025708.14	TYMP	-0.262174	0.00117212	0.0188952
ENSG00000025770.19	NCAPH2	-0.040499	0.334717	0.683932
ENSG00000025772.8	TOMM34	0.156081	0.0660933	0.305481
ENSG00000025796.14	SEC63	0.0348179	0.186335	0.521775
ENSG00000025800.14	KPNA6	0.0532067	0.250522	0.596975
ENSG00000026025.16	VIM	-0.0685813	0.266298	0.615411
ENSG00000026036.22		-0.048423	0.6124	0.875459
ENSG00000026103.22		-0.0969025	0.0679672	0.309643
ENSG00000026297.16		-0.276548	2.48542e-05	0.00100533
ENSG00000026508.20		-0.0376682	0.600662	0.868034
ENSG00000026559.14	KCNG1	-0.165126	0.794954
ENSG00000026652.15	AGPAT4	0.00205344	0.978428	0.994274
ENSG00000026751.17	SLAMF7	-1.00259	2.06396e-14	3.61073e-11
ENSG00000026950.17	BTN3A1	-0.364812	1.69827e-06	0.000113903
ENSG00000027001.10	MIPEP	0.207762	0.0224098	0.15511
ENSG00000027075.15		-0.0242947	0.594372	0.864511
ENSG00000027644.5	INSRR
ENSG00000027697.15		-0.0872845	0.118896	0.417946
ENSG00000027847.14	B4GALT7	0.0426466	0.414411	0.753679
ENSG00000027869.12	SH2D2A	-0.500744	0.000732723	0.0133641
ENSG00000028116.18	VRK2	-0.0333312	0.478653	0.797553
ENSG00000028137.19	TNFRSF1B	-0.244578	0.00219356	0.0304962
ENSG00000028203.18		0.0103826	0.787149	0.940909
ENSG00000028277.21		-0.353169	0.00696625	0.0709915
ENSG00000028310.18	BRD9	-0.000996879	0.98018	0.994274
ENSG00000028528.15	SNX1	-0.0387958	0.270443	0.619932
ENSG00000028839.10	TBPL1	0.0567177	0.136328	0.447936
ENSG00000029153.14		0.106912	0.370353	0.717301
ENSG00000029363.17	BCLAF1	0.0464858	0.372353	0.719124
ENSG00000029364.12	SLC39A9	0.0407771	0.269979	0.619282
ENSG00000029534.21		-0.0109476	0.9593	0.988709
ENSG00000029559.7	IBSP	-0.092322	0.947811
ENSG00000029639.11	TFB1M	-0.0145463	0.841899	0.957644
ENSG00000029725.17	RABEP1	-0.00682986	0.860389	0.962507
ENSG00000029993.15	HMGB3	0.187934	0.0701879	0.316124
ENSG00000030066.13		0.00168232	0.967731	0.99134
ENSG00000030110.13		-0.0597762	0.298829	0.647327
ENSG00000030304.14		-0.444354	0.0696706	0.314469
ENSG00000030419.16		0.18348	0.0885562	0.358374
ENSG00000030582.18	GRN	-0.248236	0.0121322	0.104046
ENSG00000031003.10		0.00704056	0.857013	0.961855
ENSG00000031081.11	ARHGAP31	-0.0926232	0.279507	0.629041
ENSG00000031691.7	CENPQ	0.0320453	0.666457	0.900549
ENSG00000031698.13	SARS1	0.00986171	0.643927	0.890593
ENSG00000031823.14	RANBP3	0.021385	0.501035	0.811028
ENSG00000032219.19	ARID4A	-0.071582	0.240583	0.586387
ENSG00000032389.13	EIPR1	-0.00799031	0.878171	0.966573
ENSG00000032444.17	PNPLA6	-0.0400984	0.617428	0.87834
ENSG00000032742.17		0.159214	0.127303	0.43272
ENSG00000033011.13		-0.0357404	0.503688	0.812442
ENSG00000033030.15	ZCCHC8	-0.039371	0.262512	0.610998
ENSG00000033050.9	ABCF2	0.0545248	0.360843	0.708482
ENSG00000033100.16		-0.00946817	0.845297	0.958533
ENSG00000033122.21	LRRC7
ENSG00000033170.17	FUT8	-0.0467075	0.345337	0.693839
ENSG00000033178.13	UBA6	0.0274305	0.691231	0.908301
ENSG00000033327.13	GAB2	-0.135557	0.0285814	0.181766
ENSG00000033627.17		-0.126587	0.00665787	0.0691573
ENSG00000033800.14	PIAS1	-0.0183842	0.669182	0.900984
ENSG00000033867.16		-0.0211017	0.802387	0.944552
ENSG00000034053.14		-0.15036	0.24164	0.587358
ENSG00000034152.19	MAP2K3	0.0492743	0.243608	0.589796
ENSG00000034239.11	CLXN	0.302657	0.110752	0.402464
ENSG00000034510.6	TMSB10	-0.14583	0.0268067	0.174497
ENSG00000034533.12	ASTE1	-0.00444204	0.95662	0.98776
ENSG00000034677.13	RNF19A	-0.0311828	0.541692	0.835298
ENSG00000034693.15	PEX3	0.05536	0.257615	0.6048
ENSG00000034713.8	GABARAPL2	0.0580777	9.05189e-05	0.00274605
ENSG00000034971.17	MYOC	0.700092	0.00202576	0.0286183
ENSG00000035115.22	SH3YL1	0.037303	0.266611	0.615558
ENSG00000035141.8		-0.0571727	0.0869783	0.354757
ENSG00000035403.18	VCL	0.121853	0.017801	0.135201
ENSG00000035499.13	DEPDC1B	-0.431119	0.0957831	0.373081
ENSG00000035664.11	DAPK2	-0.118698	0.279571	0.629063
ENSG00000035681.9	NSMAF	-0.042884	0.224747	0.569134
ENSG00000035687.10	ADSS2	0.128745	0.0022785	0.0313338
ENSG00000035720.8	STAP1	-0.360739	0.0164493	0.127578
ENSG00000035862.12		-0.0233282	0.712951	0.915515
ENSG00000035928.16		-0.0504614	0.163613	0.490534
ENSG00000036054.13	TBC1D23	0.0164264	0.672951	0.903115
ENSG00000036257.13		0.0107762	0.775264	0.936379
ENSG00000036448.10	MYOM2	0.147349	0.182337	0.516503
ENSG00000036473.8	OTC	0.187523	0.345908	0.694033
ENSG00000036530.9	CYP46A1	0.126346	0.398134	0.742473
ENSG00000036549.13	ZZZ3	-0.0237565	0.612307	0.875386
ENSG00000036565.15	SLC18A1	-0.0707392	0.981847
ENSG00000036672.16	USP2	0.242338	0.138251	0.451368
ENSG00000036828.17	CASR	0.46808	0.725729
ENSG00000037042.9	TUBG2	0.0282327	0.56097	0.847589
ENSG00000037241.7	RPL26L1	0.0343082	0.408568	0.750267
ENSG00000037280.16	FLT4	0.0130208	0.9023	0.97429
ENSG00000037474.15	NSUN2	0.00340686	0.936847	0.983115
ENSG00000037637.11	FBXO42	-0.0207034	0.676475	0.904078
ENSG00000037749.12		0.0703377	0.26429	0.612918
ENSG00000037757.14	MRI1	0.0286074	0.592187	0.863547
ENSG00000037897.17	METTL1	-0.0190319	0.782603	0.938757
ENSG00000037965.6	HOXC8	0.237158	0.89505
ENSG00000038002.9	AGA	-0.00988468	0.848196	0.958932
ENSG00000038210.14	PI4K2B	0.0293846	0.524759	0.826059
ENSG00000038219.13	BOD1L1	-0.0236845	0.535857	0.831553
ENSG00000038274.17		-0.0274382	0.204626	0.544796
ENSG00000038295.8	TLL1	0.140742	0.201838	0.541934
ENSG00000038358.15	EDC4	-0.0209426	0.648823	0.893215
ENSG00000038382.20		-0.00110818	0.97627	0.993951
ENSG00000038427.16	VCAN	0.085153	0.326032	0.676457
ENSG00000038532.16		-0.0540019	0.317291	0.667558
ENSG00000038945.15	MSR1	-0.25374	0.0942022	0.369952
ENSG00000039068.19		0.134534	0.0284951	0.181492
ENSG00000039123.16	MTREX	0.0475454	0.153754	0.475719
ENSG00000039139.9		0.175769	0.35892	0.70651
ENSG00000039319.17	ZFYVE16	-0.0579797	0.21349	0.556675
ENSG00000039523.20	RIPOR1	0.0157443	0.836442	0.955954
ENSG00000039537.14		0.351075	0.0470176	0.249884
ENSG00000039560.14	RAI14	0.0846101	0.132068	0.44085
ENSG00000039600.11	SOX30	-0.0262231	0.99327
ENSG00000039650.12	PNKP	-0.0222356	0.718017	0.917955
ENSG00000039987.7	BEST2
ENSG00000040199.18	PHLPP2	0.00994162	0.925154	0.978766
ENSG00000040275.17	SPDL1	-0.0294768	0.676218	0.904016
ENSG00000040341.18	STAU2	0.0839743	0.0292554	0.18471
ENSG00000040487.13	SLC66A1	-0.0798951	0.222635	0.566612
ENSG00000040531.16	CTNS	1.21018e-05	0.999779	0.999898
ENSG00000040608.14	RTN4R	-0.144073	0.318945	0.669695
ENSG00000040633.13	PHF23	-0.0662694	0.0783066	0.336491
ENSG00000040731.10	CDH10	-0.346021	0.255164	0.602617
ENSG00000040933.16	INPP4A	-0.130594	0.0237137	0.161212
ENSG00000041353.10	RAB27B	-0.0179631	0.868764	0.963936
ENSG00000041357.16	PSMA4	-0.0266353	0.510173	0.816788
ENSG00000041515.16	MYO16	-0.158872	0.747677
ENSG00000041802.11	LSG1	0.0639789	0.247919	0.594672
ENSG00000041880.14		-0.0817354	0.0464117	0.248044
ENSG00000041982.16		0.180722	0.0809495	0.342685
ENSG00000041988.15		0.0147308	0.766272	0.933268
ENSG00000042062.13	RIPOR3	-0.0440033	0.69489	0.909632
ENSG00000042088.14	TDP1	0.0172162	0.805964	0.945666
ENSG00000042286.15	AIFM2	-0.0538779	0.442183	0.772783
ENSG00000042304.12		-0.0707392	0.981847
ENSG00000042317.17	SPATA7	0.113481	0.105937	0.393896
ENSG00000042429.12	MED17	0.0378526	0.373419	0.720117
ENSG00000042445.14	RETSAT	-0.0632836	0.26018	0.607898
ENSG00000042493.16	CAPG	-0.373731	0.000415808	0.00866837
ENSG00000042753.12	AP2S1	-0.132321	0.0155279	0.122975
ENSG00000042781.14	USH2A
ENSG00000042813.8	ZPBP	0.0669814	0.977444
ENSG00000042832.12	TG	-0.135093	0.547332	0.838879
ENSG00000042980.13		0.0771044	0.561598	0.847869
ENSG00000043039.7	BARX2	0.441807	0.00925765	0.0869468
ENSG00000043093.15	DCUN1D1	0.198178	0.00335563	0.0418317
ENSG00000043143.20		-0.0348951	0.452074	0.780806
ENSG00000043355.12	ZIC2	0.0145758	0.994003
ENSG00000043462.13	LCP2	-0.437546	2.70453e-05	0.00108078
ENSG00000043514.17	TRIT1	0.115116	0.0276567	0.178207
ENSG00000043591.6	ADRB1	0.0781025	0.395698	0.740431
ENSG00000044012.4	GUCA2B	0.0208312	0.980754
ENSG00000044090.10		0.0495384	0.409388	0.751016
ENSG00000044115.21	CTNNA1	0.0902674	4.51676e-05	0.00160985
ENSG00000044446.12	PHKA2	-0.0599288	0.158616	0.482524
ENSG00000044459.15	CNTLN	-0.0676043	0.473206	0.794082
ENSG00000044524.11	EPHA3	0.0760848	0.516714	0.821083
ENSG00000044574.8		0.0205061	0.643025	0.890395
ENSG00000046604.13		0.423897	1.31554e-06	9.33008e-05
ENSG00000046647.13		-0.117425	0.006492	0.0680073
ENSG00000046651.15		-0.135117	0.00593922	0.0637646
ENSG00000046653.15	GPM6B	0.140131	0.0476616	0.252348
ENSG00000046774.10	MAGEC2	0.125638	0.967765
ENSG00000046889.19	PREX2	0.0748092	0.395742	0.740447
ENSG00000047056.16		-0.0700681	0.239968	0.586355
ENSG00000047188.16	YTHDC2	-0.0351246	0.47881	0.797561
ENSG00000047230.15	CTPS2	0.0303449	0.541679	0.835298
ENSG00000047249.18	ATP6V1H	-0.054263	0.0815203	0.343715
ENSG00000047315.17	POLR2B	0.0628121	0.0159386	0.124897
ENSG00000047346.12		0.00512159	0.904788	0.974866
ENSG00000047365.12		-0.00683235	0.927354	0.978906
ENSG00000047410.14	TPR	0.0357654	0.22124	0.564749
ENSG00000047457.14	CP	0.363341	0.0226603	0.156174
ENSG00000047578.13		0.223006	0.0557192	0.27656
ENSG00000047579.20	DTNBP1	-0.0478638	0.286188	0.635626
ENSG00000047597.7	XK	0.17976	0.251264	0.598048
ENSG00000047617.15		0.0231914	0.839239	0.957154
ENSG00000047621.12	C12orf4	-0.0467526	0.363921	0.711775
ENSG00000047634.15	SCML1	-0.024423	0.623381	0.881706
ENSG00000047644.19		-0.0647829	0.214414	0.557624
ENSG00000047648.23	ARHGAP6	0.0377149	0.603341	0.869913
ENSG00000047662.5	FAM184B
ENSG00000047849.21		0.0559548	0.203643	0.543763
ENSG00000047932.14	GOPC	-0.00370151	0.922456	0.978072
ENSG00000047936.10		-0.535136	3.05659e-05	0.00120163
ENSG00000048028.11		0.0465735	0.44586	0.775834
ENSG00000048052.21		-0.0739757	0.353174	0.701701
ENSG00000048140.18	TSPAN17	-0.0469955	0.195356	0.533802
ENSG00000048162.21		0.121192	0.0581277	0.283119
ENSG00000048342.17		0.170669	0.143979	0.460855
ENSG00000048392.12		-0.0373845	0.517248	0.821237
ENSG00000048405.10		0.0523505	0.333072	0.682102
ENSG00000048462.11	TNFRSF17	-0.723195	0.000144051	0.00390412
ENSG00000048471.14	SNX29	-0.0205995	0.752566	0.928189
ENSG00000048540.15		-0.124111	0.0510384	0.263759
ENSG00000048544.6	MRPS10	0.0461804	0.192055	0.529108
ENSG00000048545.15		-0.099027	0.97459
ENSG00000048649.13		0.0425307	0.470683	0.792984
ENSG00000048707.15	VPS13D	0.0484709	0.184246	0.518859
ENSG00000048740.18		-0.156276	0.0197798	0.143438
ENSG00000048828.17		0.0352802	0.138331	0.451488
ENSG00000048991.16		-0.0170046	0.775267	0.936379
ENSG00000049089.15	COL9A2	0.0891256	0.370228	0.717248
ENSG00000049130.16	KITLG	0.0774112	0.248154	0.594941
ENSG00000049167.15		0.0585596	0.419111	0.757207
ENSG00000049192.15	ADAMTS6	-0.0887001	0.497975	0.808819
ENSG00000049239.13	H6PD	0.0103156	0.806877	0.945721
ENSG00000049245.13	VAMP3	0.018556	0.66829	0.900945
ENSG00000049246.14		0.0479414	0.638732	0.88844
ENSG00000049247.14	UTS2	-0.516732	0.0166594	0.128837
ENSG00000049249.9		-1.03718	0.000546463	0.0107114
ENSG00000049283.18		0.453358	0.00610829	0.064996
ENSG00000049323.16	LTBP1	0.141178	0.0316428	0.194745
ENSG00000049449.10	RCN1	-0.0329921	0.400771	0.744086
ENSG00000049540.17		0.00158339	0.988284	0.997039
ENSG00000049541.11	RFC2	-0.0265761	0.58901	0.862541
ENSG00000049618.24		0.00116068	0.973959	0.993194
ENSG00000049656.14	CLPTM1L	-0.0399046	0.273408	0.622209
ENSG00000049759.19		0.0537073	0.320665	0.67156
ENSG00000049768.16		-0.695001	0.000150981	0.0040428
ENSG00000049769.14	PPP1R3F	0.154555	0.152507	0.473779
ENSG00000049860.14	HEXB	-0.217689	0.00102836	0.0173146
ENSG00000049883.15	PTCD2	0.0139443	0.883778	0.968176
ENSG00000050030.16	NEXMIF	0.287187	0.290814	0.640078
ENSG00000050130.18	JKAMP	0.0190253	0.461264	0.787005
ENSG00000050165.18		0.105755	0.103328	0.388671
ENSG00000050327.15	ARHGEF5	0.156502	0.0179509	0.1358
ENSG00000050344.9	NFE2L3	-0.274566	0.000130635	0.00363985
ENSG00000050393.11		0.0445304	0.479937	0.798298
ENSG00000050405.13		0.094407	0.0130978	0.109634
ENSG00000050426.16	LETMD1	-0.0266504	0.234445	0.58032
ENSG00000050438.17	SLC4A8	0.225279	0.133166	0.442613
ENSG00000050555.18		-0.0294366	0.854	0.960514
ENSG00000050628.20		0.53711	0.000821351	0.0145018
ENSG00000050730.16	TNIP3	0.0620059	0.741499	0.924666
ENSG00000050748.17		0.030164	0.453809	0.782443
ENSG00000050767.17		0.290593	0.0219282	0.153293
ENSG00000050820.17	BCAR1	0.0702099	0.293499	0.641949
ENSG00000051009.11	FHIP1B	0.0363425	0.51039	0.81681
ENSG00000051108.15	HERPUD1	-0.0921114	0.0342509	0.205157
ENSG00000051128.19	HOMER3	-0.052455	0.417715	0.755822
ENSG00000051180.17	RAD51	-0.118972	0.460885	0.786758
ENSG00000051341.14		-0.014574	0.944296	0.984524
ENSG00000051382.9	PIK3CB	0.0327762	0.513974	0.819214
ENSG00000051523.11		-0.215651	0.00730234	0.073489
ENSG00000051596.10	THOC3	0.160418	0.00610839	0.064996
ENSG00000051620.11	HEBP2	0.377837	7.33937e-06	0.000372663
ENSG00000051825.15	MPHOSPH9	-0.120888	0.0878653	0.357057
ENSG00000052126.14		0.185343	0.0258759	0.170474
ENSG00000052344.16	PRSS8	0.0853841	0.314092	0.664887
ENSG00000052723.12	SIKE1	0.000924972	0.985156	0.995663
ENSG00000052749.14	RRP12	0.114505	0.0586083	0.284126
ENSG00000052795.13	FNIP2	0.00183453	0.980137	0.994274
ENSG00000052802.13	MSMO1	0.0361224	0.590151	0.862762
ENSG00000052841.15		-0.0430095	0.23972	0.586103
ENSG00000052850.8	ALX4	0.213041	0.818336
ENSG00000053108.17	FSTL4	0.222322	0.261244	0.609231
ENSG00000053254.15		0.0469812	0.168581	0.496982
ENSG00000053328.8		0.264426	0.109592	0.400756
ENSG00000053371.12		0.0565781	0.247238	0.593785
ENSG00000053372.5	MRTO4	0.0636888	0.195898	0.534803
ENSG00000053438.11	NNAT	0.00386052	0.985446	0.995787
ENSG00000053501.13		-0.0223979	0.583682	0.860467
ENSG00000053524.12		-0.0381278	0.883519	0.968144
ENSG00000053702.15	NRIP2	0.027438	0.858348	0.961977
ENSG00000053747.16		0.105502	0.274615	0.623096
ENSG00000053770.12	AP5M1	0.0346065	0.458556	0.785332
ENSG00000053900.11	ANAPC4	0.0865612	0.149562	0.468753
ENSG00000053918.18	KCNQ1	-0.0126017	0.828221	0.95292
ENSG00000054116.12	TRAPPC3	-0.0198067	0.411441	0.751599
ENSG00000054118.15	THRAP3	0.0257069	0.300736	0.649522
ENSG00000054148.18	PHPT1	0.00139452	0.978001	0.994198
ENSG00000054179.12	ENTPD2	0.226678	0.159082	0.483371
ENSG00000054219.11	LY75	0.0371982	0.649056	0.893215
ENSG00000054267.22	ARID4B	0.0135454	0.762803	0.93214
ENSG00000054277.14	OPN3	-0.0636369	0.495021	0.807111
ENSG00000054282.16	SDCCAG8	-0.0105807	0.79442	0.942305
ENSG00000054356.14	PTPRN	-0.234209	0.85879
ENSG00000054392.13	HHAT	0.159166	0.0558765	0.276916
ENSG00000054523.18		0.0185602	0.727094	0.92117
ENSG00000054598.9	FOXC1	0.493577	3.32535e-05	0.00127856
ENSG00000054611.14	TBC1D22A	-0.0224623	0.668381	0.900945
ENSG00000054654.19		0.104878	0.0786867	0.337392
ENSG00000054690.14	PLEKHH1	0.144486	0.348445	0.696905
ENSG00000054793.14	ATP9A	0.220047	0.00451171	0.0522417
ENSG00000054796.13	SPO11
ENSG00000054803.4	CBLN4	0.028443	0.908289	0.975472
ENSG00000054938.16		0.26276	0.241538	0.587358
ENSG00000054965.10		-0.00542606	0.913621	0.976593
ENSG00000054967.13	RELT	-0.301599	0.00424514	0.0498982
ENSG00000054983.17	GALC	0.00260602	0.949547	0.985743
ENSG00000055044.11	NOP58	0.0672193	0.182989	0.517511
ENSG00000055070.17	SZRD1	-0.0167554	0.543666	0.836743
ENSG00000055118.16		0.196758	0.160902	0.486999
ENSG00000055130.17		0.0411652	0.236168	0.582438
ENSG00000055147.19	FAM114A2	-0.0467848	0.350976	0.699773
ENSG00000055163.20		-0.0855138	0.130354	0.437184
ENSG00000055208.19		0.0156401	0.6889	0.907773
ENSG00000055211.14	GINM1	0.0518238	0.0566276	0.278962
ENSG00000055332.18		-0.0316352	0.526016	0.826793
ENSG00000055483.19		-0.015498	0.722141	0.919786
ENSG00000055609.19		0.0171391	0.709658	0.914716
ENSG00000055732.13	MCOLN3	-0.129077	0.127708	0.433044
ENSG00000055813.6	CCDC85A	0.0184432	0.900636	0.973888
ENSG00000055917.15		0.0442581	0.211992	0.554352
ENSG00000055950.16		0.0266791	0.420038	0.75733
ENSG00000055955.17	ITIH4	-0.088583	0.292384	0.641394
ENSG00000055957.11	ITIH1	-0.169295	0.822901
ENSG00000056050.7	HPF1	0.0160721	0.655565	0.895551
ENSG00000056097.16	ZFR	0.0512656	0.0978174	0.377655
ENSG00000056277.16	ZNF280C	0.0154103	0.904902	0.974866
ENSG00000056291.17		-0.114803	0.908686
ENSG00000056487.16	PHF21B	-0.0807109	0.970002
ENSG00000056558.11	TRAF1	-0.407202	1.69922e-07	1.92676e-05
ENSG00000056586.16	RC3H2	-0.00640706	0.897948	0.973119
ENSG00000056736.10	IL17RB	-0.270425	0.0214553	0.15074
ENSG00000056972.20		0.108063	0.00774829	0.0766902
ENSG00000056998.20	GYG2	0.293533	0.0116087	0.100995
ENSG00000057019.16	DCBLD2	-0.0124308	0.803295	0.944943
ENSG00000057149.16	SERPINB3	0.390801	0.114216	0.408126
ENSG00000057252.13	SOAT1	-0.128958	0.044422	0.241768
ENSG00000057294.15		0.309713	0.0244799	0.164661
ENSG00000057468.7	MSH4	-0.0848831	0.978218
ENSG00000057593.14	F7	-0.0545109	0.986011
ENSG00000057608.17	GDI2	-0.0343505	0.339654	0.688391
ENSG00000057657.17	PRDM1	-0.158642	0.105357	0.392364
ENSG00000057663.16	ATG5	0.0511489	0.198033	0.537677
ENSG00000057704.13	TMCC3	0.0507304	0.527053	0.82705
ENSG00000057757.10	PITHD1	-0.0375785	0.230931	0.57556
ENSG00000057935.14	MTA3	0.0477609	0.302348	0.651795
ENSG00000058056.9		-0.0190543	0.826579	0.952328
ENSG00000058063.16	ATP11B	0.0418968	0.456186	0.783636
ENSG00000058085.15	LAMC2	0.317633	1.90839e-06	0.000125589
ENSG00000058091.17	CDK14	0.00952065	0.87288	0.965457
ENSG00000058262.10		-0.0205799	0.605817	0.871358
ENSG00000058272.19	PPP1R12A	0.0834392	0.14909	0.467838
ENSG00000058335.16	RASGRF1	-0.26077	0.0433151	0.238728
ENSG00000058404.20		0.28674	0.444859
ENSG00000058453.17	CROCC	0.140604	0.248927	0.595123
ENSG00000058600.16	POLR3E	0.0727375	0.0599173	0.287968
ENSG00000058668.15		0.00699593	0.834851	0.955252
ENSG00000058673.16		0.0105614	0.613182	0.875921
ENSG00000058729.11	RIOK2	0.0605362	0.265489	0.614083
ENSG00000058799.15	YIPF1	0.00989242	0.78642	0.940743
ENSG00000058804.12	NDC1	0.0263164	0.704558	0.913084
ENSG00000058866.15	DGKG	0.33195	0.00497512	0.0562041
ENSG00000059122.17	FLYWCH1	0.0461867	0.544001	0.836914
ENSG00000059145.19	UNKL	-0.0344596	0.577661	0.856053
ENSG00000059377.18		-0.418238	0.000272084	0.00633664
ENSG00000059378.13	PARP12	-0.26474	7.59593e-07	6.20472e-05
ENSG00000059573.9	ALDH18A1	0.0713878	0.15554	0.478355
ENSG00000059588.10	TARBP1	-0.037512	0.357782	0.70541
ENSG00000059691.12	GATB	0.0086402	0.885986	0.968673
ENSG00000059728.11	MXD1	0.0676545	0.393802	0.738463
ENSG00000059758.8	CDK17	0.0782189	0.126166	0.430458
ENSG00000059769.20	DNAJC25	0.0758127	0.22932	0.573363
ENSG00000059804.16	SLC2A3	0.187036	0.106514	0.39484
ENSG00000059915.17	PSD	0.0616938	0.639761	0.888715
ENSG00000060069.17		-0.00425945	0.945109	0.984859
ENSG00000060138.13	YBX3	0.174861	0.000827726	0.0145776
ENSG00000060140.9	STYK1	0.30405	0.0116275	0.101117
ENSG00000060237.18		0.0444523	0.285719	0.635071
ENSG00000060303.5	RPS17P5
ENSG00000060339.14	CCAR1	-0.0177344	0.665251	0.899499
ENSG00000060491.16		-0.110501	0.0236895	0.161151
ENSG00000060558.4	GNA15	0.0769806	0.311993	0.662903
ENSG00000060566.14	CREB3L3	-0.0241387	0.993805
ENSG00000060642.11		0.0181456	0.739244	0.924211
ENSG00000060656.20	PTPRU	0.196371	0.0188458	0.139272
ENSG00000060688.13	SNRNP40	-0.015237	0.640276	0.888743
ENSG00000060709.15		-0.0988007	0.706632	0.914063
ENSG00000060718.22	COL11A1	0.428469	0.325222	0.675865
ENSG00000060749.16		0.0335486	0.627704	0.88354
ENSG00000060762.19	MPC1	-0.0150276	0.545654	0.837837
ENSG00000060971.19	ACAA1	-0.15447	0.00146381	0.0224633
ENSG00000060982.15	BCAT1	-0.285906	0.0287819	0.182598
ENSG00000061273.18	HDAC7	-0.00491603	0.928561	0.979588
ENSG00000061337.15	LZTS1	-0.0258389	0.823041	0.950862
ENSG00000061455.11	PRDM6	0.053702	0.536311	0.832134
ENSG00000061492.12	WNT8A
ENSG00000061656.10		-0.115384	0.348955	0.697545
ENSG00000061676.15		0.251325	1.0307e-07	1.31936e-05
ENSG00000061794.13	MRPS35	0.092078	0.0236632	0.161077
ENSG00000061918.14	GUCY1B1	-0.00836244	0.892178	0.970902
ENSG00000061936.10	SFSWAP	-0.00402565	0.91191	0.976593
ENSG00000061938.19		0.0101852	0.867711	0.963936
ENSG00000061987.16	MON2	-0.0142298	0.745386	0.925454
ENSG00000062038.14		0.247533	0.0201096	0.144387
ENSG00000062096.15	ARSF	-0.0262231	0.99327
ENSG00000062194.16	GPBP1	0.00296398	0.929056	0.97969
ENSG00000062282.15	DGAT2	0.163522	0.17803	0.50911
ENSG00000062370.16		0.0645358	0.465097	0.789876
ENSG00000062485.19	CS	-0.00718584	0.74338	0.92517
ENSG00000062524.16	LTK	0.0238893	0.855853	0.961202
ENSG00000062582.14	MRPS24	0.0509423	0.250423	0.596926
ENSG00000062598.18	ELMO2	-0.0767781	0.0416621	0.233417
ENSG00000062650.19		-0.0117529	0.791125	0.942089
ENSG00000062716.13	VMP1	-0.00490616	0.943689	0.984438
ENSG00000062725.10	APPBP2	0.0077158	0.877398	0.96646
ENSG00000062822.15		-0.0952736	0.1892	0.525104
ENSG00000063015.20		0.0224651	0.992452
ENSG00000063046.18	EIF4B	0.0202638	0.463903	0.789183
ENSG00000063127.16	SLC6A16	0.0957582	0.382599	0.728101
ENSG00000063169.11		0.0230052	0.721551	0.91948
ENSG00000063176.16	SPHK2	-0.0497826	0.382981	0.728293
ENSG00000063177.13	RPL18	0.00419111	0.929333	0.979933
ENSG00000063180.9	CA11	-0.0448374	0.571051	0.85168
ENSG00000063241.8	ISOC2	0.0344672	0.49435	0.806927
ENSG00000063244.13		0.023173	0.571059	0.85168
ENSG00000063245.15	EPN1	-0.00401267	0.938528	0.98365
ENSG00000063322.15	MED29	0.0446544	0.27941	0.628889
ENSG00000063438.18		0.0574571	0.934214
ENSG00000063515.3	GSC2
ENSG00000063587.15	ZNF275	-0.0314066	0.697525	0.910117
ENSG00000063601.17	MTMR1	0.073506	0.111899	0.404042
ENSG00000063660.9	GPC1	0.548277	1.00662e-08	2.03191e-06
ENSG00000063761.16	ADCK1	-0.0222776	0.755217	0.929476
ENSG00000063854.13	HAGH	0.0273465	0.520688	0.823723
ENSG00000063978.16		0.0208996	0.544222	0.836914
ENSG00000064012.22		-0.145401	0.0011559	0.0187816
ENSG00000064042.18	LIMCH1	0.0601615	0.496549	0.808241
ENSG00000064102.15	INTS13	-0.0151035	0.776585	0.936622
ENSG00000064115.11	TM7SF3	-0.0739709	0.0818772	0.344535
ENSG00000064195.7	DLX3	0.298745	0.167102	0.495336
ENSG00000064199.7	SPA17	0.239008	0.108322	0.39846
ENSG00000064201.16	TSPAN32	-0.261786	0.0347161	0.207221
ENSG00000064205.10		0.38077	0.00229173	0.0314447
ENSG00000064218.5	DMRT3	0.174616	0.460774	0.786758
ENSG00000064225.12		0.00470987	0.949883	0.985855
ENSG00000064270.13	ATP2C2	0.110308	0.35482	0.702895
ENSG00000064300.9	NGFR	0.275535	0.0511046	0.263759
ENSG00000064309.14		0.104396	0.261548	0.609668
ENSG00000064313.12		0.0174266	0.744826	0.925415
ENSG00000064393.16	HIPK2	0.0327731	0.598372	0.866737
ENSG00000064419.13		-0.00988811	0.814001	0.948092
ENSG00000064489.23	BORCS8-MEF2B	0.0732497	0.579428	0.857641
ENSG00000064490.14	RFXANK	-0.0582025	0.156314	0.479649
ENSG00000064545.15	TMEM161A	-0.0409239	0.488378	0.80286
ENSG00000064547.14	LPAR2	-0.0990604	0.0968461	0.375178
ENSG00000064601.19		-0.201804	0.000287479	0.0065813
ENSG00000064607.17	SUGP2	-0.0480915	0.230312	0.574836
ENSG00000064651.14	SLC12A2	0.0604176	0.357224	0.704812
ENSG00000064652.11	SNX24	-0.087975	0.0784905	0.336909
ENSG00000064655.19	EYA2	0.441567	0.00147209	0.0225554
ENSG00000064666.15	CNN2	-0.049066	0.253883	0.601147
ENSG00000064687.13	ABCA7	0.0126797	0.851964	0.959997
ENSG00000064692.20	SNCAIP	0.214032	0.0812607	0.343034
ENSG00000064703.12		0.0110418	0.851972	0.959997
ENSG00000064726.10	BTBD1	0.0762414	0.0335096	0.20232
ENSG00000064763.11		-0.0569652	0.44162	0.772634
ENSG00000064787.13		0.517758	0.00290379	0.0374443
ENSG00000064835.11
ENSG00000064886.14	CHI3L2	-0.472808	0.000904923	0.0156612
ENSG00000064932.16	SBNO2	-0.0228408	0.73498	0.922887
ENSG00000064933.18		0.0501789	0.31965	0.670526
ENSG00000064961.19	HMG20B	0.0397044	0.368818	0.71598
ENSG00000064989.13	CALCRL	0.0656392	0.611268	0.874569
ENSG00000064995.18		-0.0246815	0.490739	0.8043
ENSG00000064999.15		0.0125131	0.787042	0.940909
ENSG00000065000.19		-0.0169339	0.701584	0.91169
ENSG00000065029.15	ZNF76	-0.00134314	0.977914	0.994198
ENSG00000065054.14	SLC9A3R2	-0.0112889	0.905323	0.974866
ENSG00000065057.9	NTHL1	0.116509	0.0440817	0.240866
ENSG00000065060.17		-0.0363082	0.654063	0.89517
ENSG00000065135.12	GNAI3	0.0225586	0.677431	0.904422
ENSG00000065150.21	IPO5	0.0640439	0.0222087	0.154031
ENSG00000065154.12	OAT	0.187387	3.16973e-05	0.00123684
ENSG00000065183.16	WDR3	0.0990939	0.184834	0.519185
ENSG00000065243.20	PKN2	0.0163843	0.739863	0.924211
ENSG00000065268.11	WDR18	0.00604638	0.920835	0.977852
ENSG00000065308.5	TRAM2	-0.0251669	0.627665	0.88354
ENSG00000065320.9	NTN1	0.346543	0.00534617	0.0593194
ENSG00000065325.13	GLP2R	0.226442	0.577918	0.856372
ENSG00000065328.16		-0.244928	0.434024	0.768041
ENSG00000065357.20	DGKA	0.0509809	0.42131	0.758344
ENSG00000065361.16		0.0418513	0.446085	0.775931
ENSG00000065371.17		-0.0686548	0.982382
ENSG00000065413.20	ANKRD44	-0.233636	0.0059269	0.0636824
ENSG00000065427.15	KARS1	-0.0168979	0.460066	0.786381
ENSG00000065457.10		-0.0141003	0.686141	0.907331
ENSG00000065485.20	PDIA5	0.025818	0.56264	0.847979
ENSG00000065491.8	TBC1D22B	0.0821177	0.177881	0.508824
ENSG00000065518.8	NDUFB4	0.0260282	0.356985	0.704495
ENSG00000065526.12		0.0556476	0.175058	0.505353
ENSG00000065534.19		0.30515	0.0001231	0.00348751
ENSG00000065548.18	ZC3H15	0.0881227	0.0467466	0.249011
ENSG00000065559.15	MAP2K4	0.07098	0.119017	0.418095
ENSG00000065600.13	PACC1	0.0170051	0.864139	0.963298
ENSG00000065609.14		-0.234209	0.829411
ENSG00000065613.15	SLK	0.107796	0.0521679	0.267242
ENSG00000065615.14	CYB5R4	-0.0827031	0.173542	0.503437
ENSG00000065618.21	COL17A1	0.919558	4.67773e-07	4.21457e-05
ENSG00000065621.15	GSTO2	0.219501	0.00589071	0.0634824
ENSG00000065665.21	SEC61A2	0.0175574	0.828204	0.95292
ENSG00000065675.15		-0.439519	0.000181988	0.00470204
ENSG00000065717.15	TLE2	0.0703381	0.28135	0.630619
ENSG00000065802.12	ASB1	0.041542	0.478293	0.797459
ENSG00000065809.13		0.05757	0.246264	0.592869
ENSG00000065833.9	ME1	0.00423623	0.956138	0.987658
ENSG00000065882.16		-0.0087734	0.84012	0.957311
ENSG00000065883.16		0.00746456	0.825279	0.951737
ENSG00000065911.12		-0.0246552	0.815292	0.948314
ENSG00000065923.10	SLC9A7	-0.16402	0.157547	0.481738
ENSG00000065970.9	FOXJ2	0.00907511	0.874307	0.965787
ENSG00000065978.19	YBX1	-0.0430144	0.259123	0.606732
ENSG00000065989.16	PDE4A	0.00167611	0.97824	0.994274
ENSG00000066027.12	PPP2R5A	-0.0331591	0.509148	0.816621
ENSG00000066032.18		0.05075	0.986738
ENSG00000066044.15	ELAVL1	0.0340889	0.335189	0.684655
ENSG00000066056.14	TIE1	-0.0928875	0.347215	0.695435
ENSG00000066084.13	DIP2B	0.148365	0.0346873	0.207108
ENSG00000066117.15	SMARCD1	0.0193959	0.559446	0.846312
ENSG00000066135.13	KDM4A	0.0624477	0.10153	0.385288
ENSG00000066136.20		-0.0468964	0.16197	0.488627
ENSG00000066185.13	ZMYND12	0.183595	0.214945	0.558251
ENSG00000066230.12	SLC9A3	0.0303405	0.830797	0.953994
ENSG00000066248.15	NGEF	0.407295	0.0200422	0.144268
ENSG00000066279.18		-0.540988	0.0170642	0.130836
ENSG00000066294.15	CD84	-0.88183	8.78937e-10	2.92881e-07
ENSG00000066322.15	ELOVL1	0.0184524	0.655275	0.895532
ENSG00000066336.12	SPI1	-0.285198	0.0172538	0.131966
ENSG00000066379.15	POLR1H	0.000319564	0.993726	0.998854
ENSG00000066382.16		0.243209	0.0729766	0.32273
ENSG00000066405.13	CLDN18	-0.129079	0.451356	0.780319
ENSG00000066422.5		-0.0204833	0.714941	0.916467
ENSG00000066427.24		-0.001804	0.972407	0.992698
ENSG00000066455.13	GOLGA5	0.0851056	0.0183561	0.137592
ENSG00000066468.23		0.110923	0.0919807	0.365088
ENSG00000066557.6	LRRC40	0.0242215	0.664698	0.899246
ENSG00000066583.12	ISOC1	-0.0439441	0.325632	0.676229
ENSG00000066629.18		0.163248	0.022008	0.153553
ENSG00000066651.20	TRMT11	0.0640886	0.176183	0.506815
ENSG00000066654.14	THUMPD1	-0.0232358	0.48975	0.803874
ENSG00000066697.15	MSANTD3	0.0874517	0.118198	0.416808
ENSG00000066735.14		-0.0362237	0.747821	0.926232
ENSG00000066739.12	ATG2B	0.00188183	0.974661	0.993434
ENSG00000066777.9	ARFGEF1	0.0649205	0.0622435	0.295161
ENSG00000066813.14	ACSM2B	-0.0419985	0.969222
ENSG00000066827.16	ZFAT	-0.0447879	0.67024	0.901599
ENSG00000066855.16	MTFR1	0.136243	0.0124948	0.106498
ENSG00000066923.17		-0.352408	0.0278359	0.179087
ENSG00000066926.12		0.00765431	0.893511	0.971437
ENSG00000066933.16	MYO9A	0.00930328	0.888615	0.969729
ENSG00000067048.17	DDX3Y	0.715402	0.0296339	0.186314
ENSG00000067057.17		0.00903929	0.884843	0.968239
ENSG00000067064.11		-0.0144727	0.763608	0.932597
ENSG00000067066.17	SP100	-0.0973065	0.0117655	0.101853
ENSG00000067082.15	KLF6	0.0663082	0.29853	0.646887
ENSG00000067113.17	PLPP1	0.0142739	0.78013	0.937934
ENSG00000067141.17	NEO1	0.124235	0.0424549	0.235481
ENSG00000067167.8	TRAM1	-0.088027	0.154572	0.476604
ENSG00000067177.15	PHKA1	0.221053	0.0295374	0.185986
ENSG00000067182.8		0.0279688	0.625914	0.882788
ENSG00000067191.16		-0.120119	0.0978452	0.377655
ENSG00000067208.14		0.0656871	0.248321	0.595052
ENSG00000067221.14	STOML1	0.00871455	0.88282	0.967986
ENSG00000067225.18		0.175349	0.00041535	0.00866745
ENSG00000067248.10		0.0410819	0.410008	0.751052
ENSG00000067334.14	DNTTIP2	0.182668	0.000278766	0.00643091
ENSG00000067365.15	METTL22	-0.0380626	0.443212	0.773497
ENSG00000067369.14	TP53BP1	0.0477894	0.47292	0.794076
ENSG00000067445.21		-0.0346252	0.631132	0.885082
ENSG00000067533.6	RRP15	0.18965	0.0310396	0.19233
ENSG00000067560.12		-0.0205141	0.475898	0.795395
ENSG00000067596.12	DHX8	0.0480333	0.288265	0.637676
ENSG00000067601.8		0.053702	0.557216	0.84485
ENSG00000067606.17	PRKCZ	-0.0790145	0.153436	0.475063
ENSG00000067646.12	ZFY	0.652194	0.00413832	0.0489441
ENSG00000067704.10	IARS2	0.0952153	0.0102006	0.0927819
ENSG00000067715.14		0.434846	0.158606	0.482524
ENSG00000067798.16	NAV3	-0.0317673	0.791052	0.942061
ENSG00000067829.19		0.0237358	0.543491	0.836535
ENSG00000067836.13	ROGDI	0.091537	0.167593	0.495774
ENSG00000067840.12		0.149902	0.159695	0.484182
ENSG00000067842.17
ENSG00000067900.8	ROCK1	0.0559649	0.261759	0.610093
ENSG00000067955.15	CBFB	-0.0397455	0.252572	0.599464
ENSG00000067992.16		-0.0332132	0.636447	0.887651
ENSG00000068001.14	HYAL2	-0.0199274	0.842643	0.957644
ENSG00000068024.17		0.0582747	0.472966	0.794076
ENSG00000068028.17		-0.108602	0.0583376	0.283547
ENSG00000068078.19		0.302851	0.000761308	0.0137186
ENSG00000068079.8	IFI35	-0.239243	0.000159587	0.00423542
ENSG00000068097.15		-0.0111364	0.87438	0.965787
ENSG00000068120.15	COASY	0.0494748	0.219312	0.563138
ENSG00000068137.15	PLEKHH3	0.0551259	0.393238	0.738061
ENSG00000068305.17		0.0120139	0.779105	0.937687
ENSG00000068308.13		-0.0261426	0.400423	0.74404
ENSG00000068323.17	TFE3	-0.034642	0.331277	0.680611
ENSG00000068354.16	TBC1D25	0.0225204	0.755034	0.929476
ENSG00000068366.20		0.0635975	0.397549	0.741806
ENSG00000068383.19	INPP5A	0.115479	0.0202505	0.145191
ENSG00000068394.11	GPKOW	0.0354737	0.461952	0.787612
ENSG00000068400.13		-0.0704421	0.0281395	0.180266
ENSG00000068438.15	FTSJ1	0.068132	0.0536857	0.27087
ENSG00000068489.13	PRR11	-0.201452	0.200942	0.540956
ENSG00000068615.19		0.286788	0.000322263	0.00717421
ENSG00000068650.18		-0.169539	0.0749596	0.327566
ENSG00000068654.16		0.00568518	0.944801	0.984733
ENSG00000068697.7	LAPTM4A	0.0257337	0.245185	0.591853
ENSG00000068724.17		-0.00525674	0.899612	0.973646
ENSG00000068745.15	IP6K2	-0.0375023	0.310008	0.660442
ENSG00000068781.21	STON1-GTF2A1L	0.394352	0.252168	0.599181
ENSG00000068784.13	SRBD1	-0.0537523	0.366529	0.714249
ENSG00000068796.19	KIF2A	0.089856	0.206714	0.54648
ENSG00000068831.19	RASGRP2	-0.0565054	0.546756	0.838564
ENSG00000068878.15	PSME4	-0.0169086	0.663764	0.899211
ENSG00000068885.15	IFT80	0.0283496	0.719662	0.918747
ENSG00000068903.20		0.0428237	0.274043	0.622209
ENSG00000068912.14		0.0206384	0.395989	0.740557
ENSG00000068971.14	PPP2R5B	0.0603851	0.268822	0.617573
ENSG00000068976.14	PYGM	0.266428	0.030513	0.190024
ENSG00000068985.5	PAGE1
ENSG00000069011.16	PITX1	0.54314	0.0146842	0.118155
ENSG00000069018.19	TRPC7
ENSG00000069020.18		0.080061	0.103642	0.389439
ENSG00000069122.19	ADGRF5	-0.0883954	0.329036	0.678732
ENSG00000069188.17	SDK2	0.186828	0.235301	0.58104
ENSG00000069206.15	ADAM7
ENSG00000069248.12	NUP133	-0.00743538	0.847632	0.958827
ENSG00000069275.13	NUCKS1	0.100426	0.00190791	0.0273959
ENSG00000069329.18	VPS35	0.0939957	0.0409697	0.231142
ENSG00000069345.12	DNAJA2	0.0598091	0.0438364	0.2399
ENSG00000069399.15	BCL3	0.0677146	0.48315	0.800219
ENSG00000069424.15		-0.302668	6.72132e-05	0.00218035
ENSG00000069431.11		-0.00674172	0.927739	0.979138
ENSG00000069482.7	GAL	0.0936357	0.925421
ENSG00000069493.15	CLEC2D	-0.392906	8.32034e-08	1.11254e-05
ENSG00000069509.6	FUNDC1	0.000502886	0.990907	0.99756
ENSG00000069535.14	MAOB	0.176276	0.000504181	0.0101479
ENSG00000069667.16	RORA	0.0376071	0.574105	0.853432
ENSG00000069696.7	DRD4	0.0200873	0.941592	0.984181
ENSG00000069702.11	TGFBR3	0.176188	0.0140822	0.114985
ENSG00000069764.10	PLA2G10	0.308709	0.00688306	0.0706237
ENSG00000069812.11	HES2	0.241906	0.0335675	0.202611
ENSG00000069849.11	ATP1B3	0.242726	0.00148061	0.0226054
ENSG00000069869.16		0.0859533	0.209383	0.550066
ENSG00000069943.10	PIGB	-0.0538868	0.239322	0.585578
ENSG00000069956.12		0.347727	1.0694e-05	0.000507725
ENSG00000069966.18		0.118513	0.018507	0.138241
ENSG00000069974.16		-0.0389839	0.457421	0.784594
ENSG00000069998.12	HDHD5	0.0316255	0.483612	0.800485
ENSG00000070010.19	UFD1	-0.0213044	0.48496	0.800986
ENSG00000070018.9	LRP6	0.0342177	0.552357	0.841825
ENSG00000070019.5	GUCY2C
ENSG00000070031.4	SCT	0.0212782	0.96507
ENSG00000070047.13	PHRF1	-0.00983365	0.85552	0.961136
ENSG00000070061.16	ELP1	0.0218388	0.523721	0.825615
ENSG00000070081.17		0.141421	0.153309	0.474971
ENSG00000070087.14		0.354515	0.00129537	0.020431
ENSG00000070159.14	PTPN3	0.148015	0.0915743	0.364233
ENSG00000070182.21	SPTB	0.326965	0.183587	0.518155
ENSG00000070190.13	DAPP1	-0.0210752	0.827948	0.95292
ENSG00000070193.5	FGF10	0.15624	0.216528	0.560345
ENSG00000070214.16		0.0573438	0.338825	0.687817
ENSG00000070269.14	TMEM260	0.0802116	0.13859	0.452053
ENSG00000070366.14	SMG6	-0.0202023	0.61769	0.878481
ENSG00000070367.16	EXOC5	0.00941604	0.875206	0.965842
ENSG00000070371.16	CLTCL1	0.0165772	0.89114	0.970568
ENSG00000070388.11		-0.370587	0.173266	0.503234
ENSG00000070404.10	FSTL3	-0.0556788	0.539753	0.834207
ENSG00000070413.20	DGCR2	0.0441334	0.277408	0.626398
ENSG00000070423.18	RNF126	0.0214188	0.729704	0.921566
ENSG00000070444.15	MNT	0.0264416	0.658849	0.896808
ENSG00000070476.15	ZXDC	0.0168817	0.712975	0.915515
ENSG00000070495.15	JMJD6	0.00261439	0.955576	0.987468
ENSG00000070501.12	POLB	0.0211631	0.603264	0.869862
ENSG00000070526.15	ST6GALNAC1	0.336743	0.00611712	0.0650541
ENSG00000070540.13	WIPI1	0.0608437	0.18324	0.517804
ENSG00000070601.10	FRMPD1	0.0345214	0.991141
ENSG00000070610.14	GBA2	0.0132665	0.789576	0.941642
ENSG00000070614.15	NDST1	0.0423409	0.458134	0.785174
ENSG00000070669.17	ASNS	-0.0586007	0.264899	0.613566
ENSG00000070718.12	AP3M2	0.0104179	0.802977	0.944785
ENSG00000070729.14	CNGB1	0.0229156	0.978925
ENSG00000070731.11	ST6GALNAC2	0.254389	0.0128035	0.108404
ENSG00000070748.19	CHAT
ENSG00000070756.16		0.0253446	0.508019	0.816104
ENSG00000070759.17	TESK2	-0.0555271	0.548321	0.839763
ENSG00000070761.8	CFAP20	0.139302	0.0174294	0.133005
ENSG00000070770.9		0.00659668	0.842921	0.957644
ENSG00000070778.13	PTPN21	0.110602	0.208983	0.549377
ENSG00000070785.17	EIF2B3	0.0335944	0.519943	0.823226
ENSG00000070808.16		0.0140995	0.954842	0.987215
ENSG00000070814.22	TCOF1	0.0243999	0.673294	0.903259
ENSG00000070831.17		0.0417863	0.125169	0.428845
ENSG00000070882.13	OSBPL3	0.0108493	0.901551	0.974174
ENSG00000070886.12	EPHA8
ENSG00000070915.10	SLC12A3	-0.278725	0.772003
ENSG00000070950.10	RAD18	-0.0154224	0.873797	0.965787
ENSG00000070961.15		0.00491971	0.938632	0.98371
ENSG00000070985.13		-0.0262231	0.99327
ENSG00000071051.14	NCK2	0.0289426	0.410239	0.751052
ENSG00000071054.16		0.0525781	0.0918698	0.365088
ENSG00000071073.13	MGAT4A	-0.188416	0.0173111	0.132246
ENSG00000071082.11	RPL31	0.0616395	0.302706	0.652151
ENSG00000071127.17		0.0566581	0.0515811	0.265402
ENSG00000071189.21	SNX13	0.0702492	0.213789	0.557103
ENSG00000071203.9	MS4A12
ENSG00000071205.12	ARHGAP10	-0.052141	0.432724	0.766985
ENSG00000071242.12	RPS6KA2	-0.0768957	0.221574	0.565051
ENSG00000071243.16	ING3	0.0121904	0.799979	0.943934
ENSG00000071246.11	VASH1	-0.195159	0.00925494	0.0869468
ENSG00000071282.12	LMCD1	0.0522969	0.497732	0.808701
ENSG00000071462.12		0.0871341	0.0971171	0.37595
ENSG00000071537.14	SEL1L	-0.0081092	0.88512	0.968428
ENSG00000071539.14	TRIP13	0.224898	0.16359	0.490534
ENSG00000071553.17		-0.0370713	0.28797	0.637431
ENSG00000071564.17		-0.0900375	0.0662425	0.305608
ENSG00000071575.11		0.00316356	0.9318	0.981155
ENSG00000071626.17	DAZAP1	-0.0295455	0.272048	0.62151
ENSG00000071655.18	MBD3	-0.0281076	0.604636	0.870615
ENSG00000071677.1	PRLH	-0.0848831	0.978218
ENSG00000071794.16	HLTF	0.00432642	0.926774	0.978863
ENSG00000071859.15	FAM50A	-0.0771391	0.0305742	0.190289
ENSG00000071889.17	FAM3A	0.0192164	0.69911	0.910982
ENSG00000071894.17	CPSF1	0.0841266	0.314654	0.66537
ENSG00000071909.19	MYO3B	-0.0461677	0.972039
ENSG00000071967.12	CYBRD1	-0.00284625	0.965929	0.990715
ENSG00000071991.9	CDH19	0.141509	0.323524	0.674319
ENSG00000071994.11	PDCD2	0.0179327	0.567537	0.849194
ENSG00000072041.17		0.230164	0.667103
ENSG00000072042.13	RDH11	-0.0322158	0.353514	0.701997
ENSG00000072062.14		0.0275766	0.330897	0.680401
ENSG00000072071.16		0.0834651	0.145744	0.463322
ENSG00000072080.11	SPP2	-0.0848831	0.978218
ENSG00000072110.14		0.136318	0.01274	0.107974
ENSG00000072121.16		-0.148679	0.00894701	0.0848733
ENSG00000072133.11		0.212885	0.105484	0.392463
ENSG00000072134.15		0.134577	0.0018515	0.0268244
ENSG00000072135.13	PTPN18	-0.0615479	0.121642	0.422858
ENSG00000072163.20	LIMS2	0.161158	0.136009	0.447601
ENSG00000072182.12		-0.099027	0.97459
ENSG00000072195.15	SPEG	0.387601	0.00334218	0.0417006
ENSG00000072201.14	LNX1	0.284349	0.0034959	0.0431956
ENSG00000072210.19	ALDH3A2	0.131068	0.000844206	0.0148305
ENSG00000072274.13		-0.25336	0.0192587	0.141166
ENSG00000072310.17		-0.114747	0.0786419	0.337338
ENSG00000072315.3
ENSG00000072364.13	AFF4	0.0571345	0.181367	0.514883
ENSG00000072401.15	UBE2D1	-0.0625427	0.17736	0.508026
ENSG00000072415.9		0.00723617	0.905642	0.974866
ENSG00000072422.17	RHOBTB1	0.0747095	0.148054	0.466411
ENSG00000072501.19	SMC1A	-0.113513	0.0243218	0.16386
ENSG00000072506.13		0.00197876	0.963671	0.989801
ENSG00000072518.20		0.0521788	0.265709	0.614523
ENSG00000072571.20	HMMR	-0.342809	0.0284439	0.181276
ENSG00000072609.17		-0.0908106	0.0207579	0.14795
ENSG00000072657.9		0.10104	0.59059	0.86282
ENSG00000072682.18		0.131128	0.00435136	0.0508153
ENSG00000072694.21		-0.412113	0.000626662	0.0118947
ENSG00000072736.19	NFATC3	-0.0691916	0.112594	0.405399
ENSG00000072756.17		-0.0381891	0.367461	0.714777
ENSG00000072778.20	ACADVL	-0.0196534	0.700486	0.911375
ENSG00000072786.13	STK10	-0.226246	0.00116147	0.0188351
ENSG00000072803.17		0.058076	0.143592	0.46043
ENSG00000072818.12	ACAP1	-0.605499	1.48618e-07	1.76267e-05
ENSG00000072832.15	CRMP1	-0.0904281	0.42517	0.761699
ENSG00000072840.13	EVC	0.0774553	0.267643	0.616742
ENSG00000072849.11	DERL2	-0.040932	0.142093	0.457846
ENSG00000072858.11	SIDT1	0.0276116	0.74474	0.925415
ENSG00000072864.16	NDE1	0.0796305	0.122881	0.425263
ENSG00000072952.18		0.24219	0.0096049	0.0892588
ENSG00000072954.7	TMEM38A	0.0968738	0.261326	0.609286
ENSG00000072958.9	AP1M1	-0.052383	0.245295	0.591897
ENSG00000073008.15		0.0500571	0.38133	0.72742
ENSG00000073050.12	XRCC1	0.0310674	0.506589	0.815053
ENSG00000073060.16		-0.222082	0.00623453	0.0660017
ENSG00000073067.14	CYP2W1	0.381634	0.136099	0.447826
ENSG00000073111.14	MCM2	-0.0675715	0.41247	0.752562
ENSG00000073146.16	MOV10L1	-0.356012	0.176281	0.506815
ENSG00000073150.14	PANX2	0.271607	0.0534709	0.270616
ENSG00000073169.14		-0.0183667	0.774376	0.936138
ENSG00000073282.13		0.651655	6.69603e-05	0.00217938
ENSG00000073331.18	ALPK1	-0.143071	0.00198979	0.0282574
ENSG00000073350.14	LLGL2	0.042379	0.498296	0.80909
ENSG00000073417.15	PDE8A	-0.0108889	0.765171	0.932914
ENSG00000073464.13	CLCN4	0.00515026	0.957153	0.987952
ENSG00000073536.18	NLE1	0.0985562	0.243928	0.590146
ENSG00000073578.17		-0.0175126	0.540893	0.834822
ENSG00000073584.20	SMARCE1	0.0412763	0.0543728	0.272573
ENSG00000073598.6	FNDC8
ENSG00000073605.18		-0.269333	0.000318163	0.00712403
ENSG00000073614.13	KDM5A	-0.00807419	0.882022	0.96771
ENSG00000073670.14	ADAM11	-0.0997651	0.757494
ENSG00000073711.11	PPP2R3A	0.155359	0.12251	0.424677
ENSG00000073712.15	FERMT2	0.106895	0.120814	0.420874
ENSG00000073734.10	ABCB11	-0.0914275	0.76652	0.933277
ENSG00000073737.17	DHRS9	0.100698	0.570337	0.851158
ENSG00000073754.6	CD5L	0.131854	0.618823	0.879258
ENSG00000073756.12		0.321806	0.0455477	0.245616
ENSG00000073792.16	IGF2BP2	0.200102	0.018538	0.138302
ENSG00000073803.14	MAP3K13	0.181153	0.00182286	0.0265008
ENSG00000073849.15		0.0165252	0.770395	0.934695
ENSG00000073861.3	TBX21	-0.39275	0.00494786	0.0560044
ENSG00000073905.8	VDAC1P1	-0.0707392	0.981847
ENSG00000073910.22		0.104581	0.220445	0.564023
ENSG00000073921.18	PICALM	0.0399953	0.226452	0.570833
ENSG00000073969.18		0.0194321	0.652434	0.894792
ENSG00000074047.22	GLI2	0.0461071	0.718837	0.918252
ENSG00000074054.19		0.0303558	0.552421	0.841825
ENSG00000074071.15	MRPS34	0.00594363	0.882003	0.96771
ENSG00000074181.9	NOTCH3	0.0952804	0.225408	0.569914
ENSG00000074201.9	CLNS1A	-0.0115846	0.767027	0.933393
ENSG00000074211.14	PPP2R2C	1.11385	0.391413
ENSG00000074219.14	TEAD2	-0.00344171	0.957983	0.988378
ENSG00000074266.21		-0.0517122	0.186222	0.521665
ENSG00000074276.10		0.370128	0.246356	0.593012
ENSG00000074317.11	SNCB	-0.0262231	0.99327
ENSG00000074319.13	TSG101	0.0723701	0.000398902	0.00839936
ENSG00000074356.17	NCBP3	-0.00349755	0.943735	0.984438
ENSG00000074370.18	ATP2A3	0.0651804	0.388184	0.732706
ENSG00000074410.14	CA12	0.131557	0.292854	0.641735
ENSG00000074416.14		-0.00920533	0.865359	0.963389
ENSG00000074527.13	NTN4	0.0115152	0.803694	0.944943
ENSG00000074582.15	BCS1L	-0.00262297	0.960168	0.988855
ENSG00000074590.13		0.0924537	0.178988	0.511224
ENSG00000074603.19	DPP8	0.0277652	0.566466	0.848448
ENSG00000074621.14	SLC24A1	0.0346638	0.546431	0.838562
ENSG00000074657.14	ZNF532	0.0503322	0.221338	0.564791
ENSG00000074660.16		-0.131856	0.0909419	0.363162
ENSG00000074695.6	LMAN1	2.33979e-05	0.999566	0.999898
ENSG00000074696.13	HACD3	0.0516563	0.0686786	0.31133
ENSG00000074706.13		-0.0229318	0.870105	0.964267
ENSG00000074755.15	ZZEF1	-0.0151829	0.740541	0.924322
ENSG00000074771.4	NOX3
ENSG00000074800.16	ENO1	0.0479051	0.436352	0.769178
ENSG00000074803.20
ENSG00000074842.8	MYDGF	-0.111566	0.0191267	0.140591
ENSG00000074855.11	ANO8	-0.0302649	0.682655	0.906397
ENSG00000074935.14	TUBE1	0.0389897	0.373162	0.719844
ENSG00000074964.17	ARHGEF10L	0.0642178	0.325734	0.676239
ENSG00000074966.11	TXK	-0.0683245	0.613311	0.875985
ENSG00000075035.10	WSCD2	0.358481	0.0778577	0.335482
ENSG00000075043.18		-0.0969409	0.970962
ENSG00000075073.15		0.294591	0.201759	0.541904
ENSG00000075089.9		0.0834591	0.0461352	0.247323
ENSG00000075131.10	TIPIN	0.0946	0.17631	0.506815
ENSG00000075142.14	SRI	0.242877	0.00442253	0.0514076
ENSG00000075151.20		0.0539893	0.125751	0.429739
ENSG00000075188.9	NUP37	0.0433798	0.261247	0.609231
ENSG00000075213.11	SEMA3A	0.075421	0.415602	0.754394
ENSG00000075218.19	GTSE1	-0.356848	0.0491116	0.257171
ENSG00000075223.14	SEMA3C	0.151988	0.0316118	0.194726
ENSG00000075234.17	TTC38	-0.000912358	0.985152	0.995663
ENSG00000075239.14	ACAT1	-0.0162244	0.583818	0.860467
ENSG00000075240.17	GRAMD4	-0.0214437	0.688374	0.907588
ENSG00000075275.18	CELSR1	0.220831	0.0186754	0.138654
ENSG00000075290.8	WNT8B	-0.099027	0.97459
ENSG00000075292.19	ZNF638	-0.0478725	0.220901	0.564436
ENSG00000075303.13	SLC25A40	-0.0533013	0.296528	0.644959
ENSG00000075336.12	TIMM21	0.0254697	0.50752	0.815739
ENSG00000075340.23	ADD2	0.119546	0.497567	0.808701
ENSG00000075388.4	FGF4
ENSG00000075391.17		0.121397	0.0412816	0.23207
ENSG00000075399.14	VPS9D1	-0.0388155	0.520475	0.823684
ENSG00000075407.18		-0.00590555	0.92008	0.977852
ENSG00000075413.18		-0.0181674	0.448955	0.778163
ENSG00000075415.13		0.0062721	0.862796	0.962631
ENSG00000075420.13	FNDC3B	-0.0269223	0.639086	0.88844
ENSG00000075426.12	FOSL2	0.26027	0.000974156	0.0166264
ENSG00000075429.9	CACNG5
ENSG00000075461.6	CACNG4	0.308799	0.00171702	0.0253841
ENSG00000075539.15	FRYL	0.00617946	0.892527	0.970902
ENSG00000075568.17	TMEM131	0.124709	0.0136462	0.112167
ENSG00000075618.18	FSCN1	0.135114	0.188702	0.524414
ENSG00000075624.17	ACTB	-0.0706691	0.1451	0.462929
ENSG00000075643.6	MOCOS	-0.0698375	0.583964	0.860467
ENSG00000075651.16		0.244302	0.00231571	0.0317115
ENSG00000075673.12	ATP12A	0.338578	0.0633137	0.298282
ENSG00000075702.18		-0.277956	0.191022	0.527647
ENSG00000075711.21	DLG1	0.150304	0.00276526	0.0361014
ENSG00000075785.14	RAB7A	0.00121812	0.967176	0.991274
ENSG00000075790.11		0.0214346	0.664149	0.899211
ENSG00000075826.17	SEC31B	-0.0924737	0.0912615	0.363713
ENSG00000075856.12	SART3	-0.0278126	0.46948	0.792202
ENSG00000075884.14	ARHGAP15	-0.23146	0.00680365	0.0702553
ENSG00000075886.11	TUBA3D	-0.113171	0.970962
ENSG00000075891.22
ENSG00000075914.13	EXOSC7	-0.00355174	0.921718	0.978072
ENSG00000075945.13	KIFAP3	0.10331	0.0184698	0.138132
ENSG00000075975.16		-0.00716325	0.878428	0.966649
ENSG00000076003.5	MCM6	-0.136927	0.0755503	0.328983
ENSG00000076043.11	REXO2	0.0273711	0.238513	0.5848
ENSG00000076053.11		0.0126979	0.757817	0.930142
ENSG00000076067.13	RBMS2	-0.0284679	0.703262	0.912318
ENSG00000076108.11		-0.0346394	0.452104	0.780806
ENSG00000076201.15		-0.0202227	0.721898	0.919756
ENSG00000076242.16	MLH1	-0.0428891	0.18558	0.520502
ENSG00000076248.11		-0.0166873	0.733404	0.922887
ENSG00000076258.10	FMO4	0.0934224	0.187919	0.523907
ENSG00000076321.11	KLHL20	0.0631441	0.197545	0.537287
ENSG00000076344.16	RGS11	-0.0156274	0.884383	0.968232
ENSG00000076351.13	SLC46A1	-0.112168	0.0934436	0.368352
ENSG00000076356.7	PLXNA2	0.0826604	0.0714086	0.318817
ENSG00000076382.17	SPAG5	0.00571522	0.954875	0.987215
ENSG00000076513.17	ANKRD13A	-0.0702327	0.0133575	0.110792
ENSG00000076554.15		0.0237162	0.729892	0.921566
ENSG00000076555.15		0.0301007	0.651603	0.894231
ENSG00000076604.15		0.118474	0.0726379	0.322178
ENSG00000076641.4	PAG1	-0.143002	0.155225	0.477736
ENSG00000076650.7	GPATCH1	-0.00222341	0.977274	0.994005
ENSG00000076662.10		-0.324839	0.000702	0.0129852
ENSG00000076685.19	NT5C2	0.00765543	0.76445	0.932758
ENSG00000076706.17	MCAM	0.183454	0.0419697	0.234141
ENSG00000076716.9	GPC4	-0.0108483	0.769734	0.934534
ENSG00000076770.14		-0.0121716	0.886384	0.968791
ENSG00000076826.10	CAMSAP3	-0.0204356	0.790623	0.941972
ENSG00000076864.19		-0.0190896	0.803054	0.944785
ENSG00000076924.12	XAB2	-0.0132515	0.788195	0.941163
ENSG00000076928.18		-0.193141	0.00569261	0.0620195
ENSG00000076944.16		-0.0164843	0.780546	0.938112
ENSG00000076984.18	MAP2K7	0.0034288	0.938732	0.983766
ENSG00000077009.13		0.0145775	0.99024
ENSG00000077044.11	DGKD	-0.201583	0.00208728	0.0292511
ENSG00000077063.11	CTTNBP2	0.0888064	0.493645	0.806283
ENSG00000077080.10	ACTL6B
ENSG00000077092.19		0.196728	0.00425975	0.0499859
ENSG00000077097.15		0.0152196	0.473576	0.794194
ENSG00000077147.16	TM9SF3	0.152775	8.06679e-05	0.00250142
ENSG00000077150.20		-0.241564	4.30922e-05	0.00155703
ENSG00000077152.11		-0.0214298	0.825386	0.951737
ENSG00000077157.22		0.277448	0.00034359	0.00752136
ENSG00000077232.18		0.0772849	0.203678	0.543788
ENSG00000077235.18	GTF3C1	0.0268194	0.633444	0.88608
ENSG00000077238.14	IL4R	0.0503582	0.233619	0.57945
ENSG00000077254.14	USP33	-0.0183757	0.53999	0.834218
ENSG00000077264.15		-0.291028	0.263546	0.61188
ENSG00000077274.9	CAPN6	-0.122148	0.511723	0.817551
ENSG00000077279.19
ENSG00000077312.9	SNRPA	-0.0498515	0.0906231	0.36251
ENSG00000077327.16	SPAG6	0.251837	0.191563	0.528434
ENSG00000077348.9		0.0245204	0.741792	0.924675
ENSG00000077380.16	DYNC1I2	0.0881466	0.00482775	0.0550809
ENSG00000077420.16	APBB1IP	-0.496277	2.96825e-06	0.000178794
ENSG00000077454.16		-0.0824871	0.154155	0.475982
ENSG00000077458.13	FAM76B	-0.0437954	0.362176	0.710046
ENSG00000077463.15	SIRT6	-0.0791827	0.176251	0.506815
ENSG00000077498.9	TYR
ENSG00000077514.9	POLD3	0.0361333	0.483477	0.80046
ENSG00000077522.13		0.254872	0.0308862	0.191606
ENSG00000077549.19	CAPZB	-0.0392723	0.202331	0.542428
ENSG00000077585.14	GPR137B	-0.25019	0.000406528	0.00852279
ENSG00000077616.11	NAALAD2	-0.113985	0.335202	0.684655
ENSG00000077684.16	JADE1	0.024875	0.57987	0.857821
ENSG00000077713.19	SLC25A43	-0.0245804	0.643853	0.890593
ENSG00000077721.16		0.00930063	0.681177	0.905481
ENSG00000077782.21		0.0187979	0.74268	0.92488
ENSG00000077800.13	FKBP6	0.113584	0.949933
ENSG00000077935.17	SMC1B	-0.0262231	0.99327
ENSG00000077942.19	FBLN1	0.0169448	0.851428	0.959782
ENSG00000077943.8	ITGA8	0.0908664	0.308666	0.659121
ENSG00000077984.6	CST7	-0.36473	0.00368958	0.0448127
ENSG00000078018.20		0.154274	0.112167	0.404558
ENSG00000078043.16	PIAS2	0.0286901	0.68298	0.906397
ENSG00000078053.17	AMPH	0.160674	0.35971	0.707336
ENSG00000078061.13		-0.0172167	0.560993	0.847589
ENSG00000078070.13		-0.0651364	0.129546	0.435788
ENSG00000078081.8	LAMP3	-0.588535	9.85938e-07	7.63756e-05
ENSG00000078098.14		-0.252147	0.0390402	0.22356
ENSG00000078114.19	NEBL	0.0324725	0.641511	0.889338
ENSG00000078124.12		-0.051198	0.42131	0.758344
ENSG00000078140.14	UBE2K	0.0661023	0.187819	0.523833
ENSG00000078142.13		-0.00950908	0.791054	0.942061
ENSG00000078177.14		0.0406459	0.675574	0.903898
ENSG00000078237.7	TIGAR	-0.165805	0.104026	0.390107
ENSG00000078246.17	TULP3	0.109276	0.0779548	0.335831
ENSG00000078269.15	SYNJ2	0.140953	0.103176	0.388447
ENSG00000078295.17	ADCY2	0.36478	0.0154193	0.122427
ENSG00000078304.19		0.00371102	0.897745	0.973119
ENSG00000078319.10		0.00827154	0.823952	0.951338
ENSG00000078328.22		-0.0545109	0.986011
ENSG00000078369.18		0.0326741	0.242203	0.588015
ENSG00000078399.19	HOXA9	0.0777652	0.638811	0.88844
ENSG00000078401.7	EDN1	-0.0309989	0.789673	0.941642
ENSG00000078403.17	MLLT10	-0.0144102	0.722137	0.919786
ENSG00000078487.17		0.0604922	0.505241	0.813634
ENSG00000078549.15		0.0417241	0.841274	0.957614
ENSG00000078579.9	FGF20	-0.165126	0.8066
ENSG00000078589.13	P2RY10	-0.742108	4.44703e-06	0.00024763
ENSG00000078596.11	ITM2A	-0.0677048	0.307592	0.657706
ENSG00000078618.22		-0.000195738	0.992771	0.998622
ENSG00000078668.14	VDAC3	0.120185	0.00231846	0.0317137
ENSG00000078674.18		0.024213	0.689059	0.907776
ENSG00000078687.17		0.0204657	0.800578	0.943966
ENSG00000078699.22	CBFA2T2	-0.0340026	0.606582	0.871772
ENSG00000078725.13	BRINP1	0.836529	0.0225766	0.155956
ENSG00000078747.16		0.051898	0.189128	0.524973
ENSG00000078795.17	PKD2L2
ENSG00000078804.13	TP53INP2	0.147176	0.000858948	0.0150517
ENSG00000078808.18		-0.000343944	0.992025	0.998255
ENSG00000078814.17		0.0796131	0.692508	0.909126
ENSG00000078898.7	BPIFB2	0.431673	0.243948	0.590146
ENSG00000078900.15	TP73	0.263135	0.124552	0.427872
ENSG00000078902.16	TOLLIP	0.049744	0.254318	0.601665
ENSG00000078967.13	UBE2D4	0.0439787	0.391423	0.736173
ENSG00000079101.16		0.00746654	0.945284	0.984859
ENSG00000079102.16		-0.0359383	0.621786	0.880721
ENSG00000079112.10	CDH17	0.132346	0.830621
ENSG00000079134.12		-0.0819284	0.0340406	0.204234
ENSG00000079150.18		0.0199013	0.752263	0.928189
ENSG00000079156.17	OSBPL6	0.181	0.206039	0.546206
ENSG00000079215.14		-0.739126	5.52041e-09	1.36341e-06
ENSG00000079246.16	XRCC5	0.0631386	0.0315106	0.19416
ENSG00000079257.8	LXN	0.132456	0.0439317	0.240288
ENSG00000079263.19	SP140	-0.627371	5.4399e-07	4.74002e-05
ENSG00000079277.22	MKNK1	-0.0742288	0.101235	0.384588
ENSG00000079308.19		0.0932893	0.220904	0.564436
ENSG00000079313.15	REXO1	-0.00935825	0.868603	0.963936
ENSG00000079332.15	SAR1A	-0.0257832	0.474609	0.794662
ENSG00000079335.20	CDC14A	0.173368	0.025098	0.167433
ENSG00000079337.16	RAPGEF3	0.0794799	0.402037	0.744903
ENSG00000079385.22		-0.0502926	0.564964	0.848171
ENSG00000079387.14	SENP1	0.0189924	0.788822	0.941434
ENSG00000079393.20		0.0507499	0.986793
ENSG00000079432.7		0.0248415	0.633548	0.88608
ENSG00000079435.10	LIPE	0.298948	0.0245224	0.164894
ENSG00000079459.13	FDFT1	0.0568996	0.136245	0.447935
ENSG00000079462.7		0.069058	0.295548	0.644282
ENSG00000079482.13		0.00202283	0.981059	0.99437
ENSG00000079557.5	AFM
ENSG00000079616.13		-0.0765524	0.0241625	0.163416
ENSG00000079689.14		0.0762168	0.839679
ENSG00000079691.18		-0.00429253	0.939508	0.983842
ENSG00000079739.17	PGM1	0.10415	0.0797364	0.340156
ENSG00000079785.15		0.0673744	0.00490686	0.0556767
ENSG00000079805.17		-0.0474679	0.223877	0.568514
ENSG00000079819.19		-0.0171038	0.828719	0.953092
ENSG00000079841.18		0.285462	0.051365	0.26455
ENSG00000079931.15	MOXD1	-0.229012	0.0241734	0.163435
ENSG00000079950.14	STX7	-0.0262676	0.531266	0.82847
ENSG00000079974.17		0.193902	0.123511	0.426157
ENSG00000079999.14	KEAP1	0.0253029	0.551564	0.841564
ENSG00000080007.8	DDX43	0.106501	0.532768	0.829519
ENSG00000080031.10	PTPRH	0.696749	0.0604363	0.289565
ENSG00000080166.16	DCT	0.0488061	0.832383	0.954406
ENSG00000080189.15	SLC35C2	-0.0292841	0.380048	0.726031
ENSG00000080200.10	CRYBG3	0.0267013	0.60088	0.868034
ENSG00000080224.17		-0.0382824	0.990042
ENSG00000080293.10	SCTR	-0.466615	0.000927495	0.0159598
ENSG00000080298.15		0.181015	0.195153	0.533584
ENSG00000080345.18	RIF1	0.0201724	0.757961	0.930142
ENSG00000080371.6	RAB21	0.093647	0.0437819	0.23979
ENSG00000080493.17		0.229005	0.0144018	0.116913
ENSG00000080503.24		-0.00724812	0.828712	0.953092
ENSG00000080511.5	RDH8
ENSG00000080546.13		0.0318831	0.518922	0.82237
ENSG00000080561.13		0.157112	0.0481727	0.254285
ENSG00000080572.13		0.210137	0.29012	0.639421
ENSG00000080573.7	COL5A3	-0.00736115	0.942198	0.984181
ENSG00000080603.17	SRCAP	0.0917947	0.109727	0.401081
ENSG00000080608.10	PUM3	-0.000609367	0.990503	0.99756
ENSG00000080618.17	CPB2	-0.167499	0.352046	0.700522
ENSG00000080644.16	CHRNA3	-0.248353	0.78857
ENSG00000080709.16		0.0330396	0.844538	0.958387
ENSG00000080802.18		-2.99801e-05	0.999592	0.999898
ENSG00000080815.19		-0.00774142	0.793934	0.942252
ENSG00000080819.9	CPOX	-0.0737828	0.107355	0.396432
ENSG00000080822.17	CLDND1	0.0939004	0.0238646	0.161917
ENSG00000080823.23	MOK	0.213884	0.114049	0.407875
ENSG00000080824.19	HSP90AA1	0.157559	0.0651286	0.303091
ENSG00000080839.12	RBL1	-0.141554	0.2389	0.585111
ENSG00000080845.17		0.0406292	0.367561	0.714777
ENSG00000080854.16	IGSF9B	0.281945	0.0191343	0.140597
ENSG00000080910.13
ENSG00000080947.15		0.0621547	0.50861	0.816295
ENSG00000080986.13	NDC80	-0.407426	0.00830333	0.0804022
ENSG00000081014.11	AP4E1	0.0277428	0.765729	0.933169
ENSG00000081019.13		0.0158652	0.809451	0.945979
ENSG00000081026.19	MAGI3	-0.0111906	0.875789	0.966027
ENSG00000081041.9	CXCL2	0.383661	0.0278893	0.179265
ENSG00000081051.8	AFP	0.309956	0.920584
ENSG00000081052.13		-0.0375919	0.759551	0.930566
ENSG00000081059.20	TCF7	-0.159127	0.05536	0.275135
ENSG00000081087.15		-0.0256502	0.660866	0.89793
ENSG00000081138.14	CDH7	-0.0906842	0.945134
ENSG00000081148.12	IMPG2
ENSG00000081154.12	PCNP	0.0653315	0.0526085	0.268321
ENSG00000081177.18		0.0584712	0.19798	0.537677
ENSG00000081181.8	ARG2	0.339535	0.00795265	0.07827
ENSG00000081189.16		-0.040966	0.563712	0.848171
ENSG00000081237.20		-0.520412	3.52196e-05	0.00133638
ENSG00000081248.11		0.00623375	0.998382
ENSG00000081277.13	PKP1	0.498515	0.000237754	0.0057304
ENSG00000081307.13		0.0384017	0.256174	0.603583
ENSG00000081320.11	STK17B	-0.23211	0.00467811	0.0537266
ENSG00000081377.17	CDC14B	0.131496	0.0184836	0.138186
ENSG00000081386.12		0.0489138	0.44752	0.77675
ENSG00000081479.15	LRP2	-0.182948	0.205095	0.545417
ENSG00000081665.14	ZNF506	-0.0252648	0.55749	0.84501
ENSG00000081692.12		0.0285673	0.698922	0.910982
ENSG00000081721.12	DUSP12	0.0241776	0.569412	0.850526
ENSG00000081760.17	AACS	0.0911767	0.11599	0.412011
ENSG00000081791.9	DELE1	0.00377901	0.886697	0.968846
ENSG00000081800.9	SLC13A1
ENSG00000081803.16		0.044215	0.24851	0.595068
ENSG00000081818.4	PCDHB4	0.171848	0.13097	0.438511
ENSG00000081842.18	PCDHA6	-0.0682019	0.937035
ENSG00000081853.15	PCDHGA2	0.0992145	0.55615	0.843832
ENSG00000081870.11		0.0532656	0.449647	0.778831
ENSG00000081913.14	PHLPP1	0.230028	0.00172442	0.0254756
ENSG00000081923.15	ATP8B1	0.255177	4.84268e-05	0.00170289
ENSG00000081985.13		-0.586917	0.0727695	0.322178
ENSG00000082014.17	SMARCD3	0.00485853	0.91843	0.977477
ENSG00000082068.9	WDR70	-0.0492268	0.230224	0.574684
ENSG00000082074.18		-0.826333	1.06662e-09	3.39266e-07
ENSG00000082126.18	MPP4	-0.0707392	0.981847
ENSG00000082146.13	STRADB	-0.0582503	0.203636	0.543763
ENSG00000082153.18	BZW1	0.117391	0.0199645	0.14407
ENSG00000082175.15		0.120283	0.384123	0.729215
ENSG00000082196.20		0.0618326	0.404326	0.746501
ENSG00000082212.13	ME2	-0.127388	0.000684903	0.0127692
ENSG00000082213.18	C5orf22	0.0725822	0.132641	0.441711
ENSG00000082258.13	CCNT2	-0.0476192	0.230115	0.574569
ENSG00000082269.16		-0.0298043	0.644578	0.890825
ENSG00000082293.13	COL19A1	-0.259965	0.594489
ENSG00000082397.17		-0.238431	0.00364308	0.0444763
ENSG00000082438.17		0.0949811	0.166878	0.495007
ENSG00000082458.12	DLG3	0.151474	0.00363367	0.0444272
ENSG00000082482.14	KCNK2	0.231801	0.679444
ENSG00000082497.12	SERTAD4	0.341139	0.00012031	0.00343162
ENSG00000082512.15	TRAF5	-0.107873	0.0607435	0.290608
ENSG00000082515.18	MRPL22	-0.0077888	0.842715	0.957644
ENSG00000082516.9	GEMIN5	0.00938366	0.897978	0.973119
ENSG00000082556.14	OPRK1	0.0345214	0.991141
ENSG00000082641.16	NFE2L1	0.0556469	0.071924	0.320369
ENSG00000082684.16	SEMA5B	0.108925	0.452171	0.780806
ENSG00000082701.16		0.0728743	0.109211	0.399838
ENSG00000082781.12	ITGB5	0.122908	0.00298942	0.0382643
ENSG00000082805.20		0.0620077	0.300806	0.649606
ENSG00000082898.17		-0.0686688	0.0949828	0.371512
ENSG00000082929.8	LINC01587	-0.099027	0.97459
ENSG00000082996.20	RNF13	-0.0123768	0.804382	0.945146
ENSG00000083067.22		-0.0807109	0.969997
ENSG00000083093.10		-0.00903375	0.913017	0.976593
ENSG00000083097.14		0.00221803	0.969008	0.991605
ENSG00000083099.11	LYRM2	0.0844464	0.0460808	0.247221
ENSG00000083123.15	BCKDHB	0.0303415	0.620495	0.879901
ENSG00000083168.11	KAT6A	0.0611854	0.203151	0.543418
ENSG00000083223.18	TUT7	-0.0617752	0.225699	0.570121
ENSG00000083290.20	ULK2	0.0855411	0.130081	0.436739
ENSG00000083307.12	GRHL2	0.253083	0.00914215	0.086218
ENSG00000083312.17		0.110319	0.0844869	0.350036
ENSG00000083444.17	PLOD1	-0.0795105	0.158713	0.482739
ENSG00000083454.22		-0.811595	8.02875e-05	0.00249331
ENSG00000083457.12	ITGAE	-0.0984819	0.0169985	0.130444
ENSG00000083520.15	DIS3	0.0507583	0.314719	0.66537
ENSG00000083535.16	PIBF1	0.090878	0.12912	0.43537
ENSG00000083544.15		-0.000871895	0.985877	0.996091
ENSG00000083622.8
ENSG00000083635.8	NUFIP1	0.0559097	0.567292	0.849077
ENSG00000083642.19	PDS5B	-0.0120755	0.796129	0.943118
ENSG00000083720.13	OXCT1	0.101531	0.0337785	0.203184
ENSG00000083750.13	RRAGB	0.0281396	0.521454	0.824251
ENSG00000083782.8	EPYC	-0.0320239	0.982613
ENSG00000083799.18	CYLD	-0.183958	0.000674512	0.0126542
ENSG00000083807.10	SLC27A5	0.0809689	0.330401	0.680051
ENSG00000083812.12		0.0931871	0.258642	0.606262
ENSG00000083814.13	ZNF671	-0.106418	0.0886802	0.358564
ENSG00000083817.9	ZNF416	0.022852	0.808957	0.94594
ENSG00000083828.16	ZNF586	-0.00379033	0.950577	0.985935
ENSG00000083838.16		0.144151	0.038361	0.220802
ENSG00000083844.10	ZNF264	0.0379347	0.561696	0.847915
ENSG00000083845.9	RPS5	0.0718994	0.154839	0.477112
ENSG00000083857.14		0.23887	1.16056e-07	1.43316e-05
ENSG00000083896.13	YTHDC1	0.0262268	0.296534	0.644959
ENSG00000083937.9		0.0641751	0.0857692	0.352152
ENSG00000084070.12	SMAP2	-0.147677	0.0112617	0.0991293
ENSG00000084072.17	PPIE	0.0723823	0.0120795	0.103839
ENSG00000084073.10	ZMPSTE24	0.10471	0.00627254	0.0662915
ENSG00000084090.13		-0.0109217	0.743571	0.925207
ENSG00000084092.7	NOA1	0.056788	0.228656	0.572819
ENSG00000084093.19	REST	0.0170892	0.731828	0.922386
ENSG00000084110.11	HAL	-0.19252	0.487358	0.801986
ENSG00000084112.15	SSH1	0.0419543	0.502609	0.812012
ENSG00000084207.18	GSTP1	0.195764	0.00107521	0.0178857
ENSG00000084234.17		0.0203551	0.651756	0.894268
ENSG00000084444.14	FAM234B	-0.00609591	0.950531	0.985935
ENSG00000084453.16		0.343004	0.343376	0.691993
ENSG00000084463.8	WBP11	0.0604621	0.0899116	0.360831
ENSG00000084623.11		0.0518025	0.0878265	0.356968
ENSG00000084628.10	NKAIN1	-0.040367	0.98964
ENSG00000084636.18	COL16A1	-0.0560753	0.508497	0.816295
ENSG00000084652.16	TXLNA	0.00365763	0.921788	0.978072
ENSG00000084674.15	APOB	-0.0262231	0.99327
ENSG00000084676.15		0.0560384	0.212665	0.555495
ENSG00000084693.16	AGBL5	0.166171	0.00592747	0.0636824
ENSG00000084710.14	EFR3B	-0.00261079	0.983916	0.995295
ENSG00000084731.15	KIF3C	0.0280661	0.800737	0.943966
ENSG00000084733.11	RAB10	0.0239663	0.574859	0.854053
ENSG00000084734.9	GCKR	0.543864	0.0836129
ENSG00000084754.12	HADHA	-0.00991644	0.630725	0.885082
ENSG00000084764.12	MAPRE3	0.219223	0.051595	0.265409
ENSG00000084774.14	CAD	-0.0580632	0.281214	0.630406
ENSG00000085063.17		0.0960534	0.0398043	0.226208
ENSG00000085117.12	CD82	0.0935386	0.0293976	0.185328
ENSG00000085185.15		0.0410652	0.667344	0.900893
ENSG00000085224.23	ATRX	0.0319024	0.526777	0.827047
ENSG00000085231.14	AK6	0.0894577	0.0785211	0.336909
ENSG00000085265.11		-0.0671619	0.636285	0.887602
ENSG00000085274.15		0.0625802	0.268523	0.617292
ENSG00000085276.19	MECOM	0.0569281	0.18464	0.519185
ENSG00000085365.18	SCAMP1	0.205604	0.00110685	0.0182101
ENSG00000085377.15	PREP	0.0165432	0.760169	0.930781
ENSG00000085382.12	HACE1	-0.000323876	0.995943	0.999084
ENSG00000085415.16	SEH1L	0.0464644	0.363329	0.710973
ENSG00000085433.15		0.119256	0.0371777	0.216497
ENSG00000085449.15	WDFY1	-0.0899182	0.00850707	0.0816967
ENSG00000085465.13	OVGP1	0.107426	0.237054	0.583149
ENSG00000085491.17	SLC25A24	0.0114866	0.787176	0.940909
ENSG00000085511.20	MAP3K4	0.0378406	0.393309	0.738061
ENSG00000085514.16	PILRA	-0.441857	6.00765e-05	0.00198925
ENSG00000085552.17		0.427952	0.00134282	0.0210059
ENSG00000085563.15	ABCB1	0.0875257	0.530487	0.828189
ENSG00000085644.14	ZNF213	0.027862	0.747313	0.926003
ENSG00000085662.14	AKR1B1	-0.151956	0.00980435	0.0904065
ENSG00000085719.13	CPNE3	0.0493133	0.242424	0.588143
ENSG00000085721.13	RRN3	0.0164148	0.694187	0.909632
ENSG00000085733.16	CTTN	0.0918001	0.0200752	0.144328
ENSG00000085741.13		-0.0590728	0.598089	0.866642
ENSG00000085760.15	MTIF2	-0.0027203	0.94625	0.985157
ENSG00000085788.14	DDHD2	0.0577213	0.15127	0.47174
ENSG00000085831.15		0.173613	0.0294136	0.185374
ENSG00000085832.17		-0.0454426	0.272576	0.621962
ENSG00000085840.13	ORC1	-0.363823	0.170663	0.500627
ENSG00000085871.9	MGST2	0.0509049	0.0884496	0.358253
ENSG00000085872.15	CHERP	-0.00483761	0.920719	0.977852
ENSG00000085978.22	ATG16L1	-0.0213114	0.667642	0.900945
ENSG00000085982.13		-0.00975128	0.793208	0.942154
ENSG00000085998.14		0.0555294	0.0984972	0.378863
ENSG00000085999.13	RAD54L	-0.245827	0.165871	0.49294
ENSG00000086015.22		0.0199351	0.705305	0.913615
ENSG00000086061.16	DNAJA1	-0.0178483	0.639304	0.888594
ENSG00000086062.13	B4GALT1	0.0710999	0.0427555	0.236326
ENSG00000086065.14	CHMP5	0.0183302	0.513213	0.81851
ENSG00000086102.19	NFX1	0.00423333	0.911935	0.976593
ENSG00000086159.13	AQP6	0.246226	0.321676	0.672605
ENSG00000086189.10		0.0429275	0.374299	0.72115
ENSG00000086200.17	IPO11	0.0280788	0.804148	0.945146
ENSG00000086205.18	FOLH1	-0.0657409	0.574184	0.853432
ENSG00000086232.13	EIF2AK1	0.0939203	0.000622225	0.0118319
ENSG00000086288.12	NME8	-0.39749	0.0688982	0.312123
ENSG00000086289.12		-0.054173	0.23431	0.580193
ENSG00000086300.16		-0.620461	5.7123e-06	0.000299796
ENSG00000086475.15	SEPHS1	0.0727819	0.0338937	0.203644
ENSG00000086504.17		-0.017338	0.56534	0.848171
ENSG00000086506.3	HBQ1	-0.00373668	0.998347
ENSG00000086544.3		0.0559131	0.420784	0.757912
ENSG00000086548.9	CEACAM6	0.000580266	0.994765	0.999022
ENSG00000086570.12		0.793378	0.000121192	0.0034474
ENSG00000086589.12	RBM22	-0.00997812	0.732064	0.9225
ENSG00000086598.11	TMED2	0.0817408	0.010442	0.0941619
ENSG00000086619.14		0.0278082	0.6908	0.908189
ENSG00000086666.19	ZFAND6	0.0666352	0.000379356	0.00811986
ENSG00000086696.11	HSD17B2	0.449383	0.00174297	0.0256233
ENSG00000086712.13	TXLNG	-0.160825	0.00251808	0.0337561
ENSG00000086717.18		-0.0462051	0.859952	0.962261
ENSG00000086730.17	LAT2	-0.247481	0.014226	0.116003
ENSG00000086758.16		-0.0329555	0.22718	0.571273
ENSG00000086827.9	ZW10	0.0446569	0.475627	0.795284
ENSG00000086848.15	ALG9	0.0146198	0.763467	0.932548
ENSG00000086967.10	MYBPC2	-0.351083	0.590954
ENSG00000086991.13	NOX4	0.0658892	0.631321	0.885082
ENSG00000087008.16	ACOX3	0.0375588	0.495994	0.8081
ENSG00000087053.20	MTMR2	0.141456	0.000224167	0.00548479
ENSG00000087074.8		0.071001	0.214396	0.557624
ENSG00000087076.9	HSD17B14	-0.222219	0.0100546	0.0918918
ENSG00000087077.14	TRIP6	0.0313701	0.498666	0.809459
ENSG00000087085.15		-0.236874	0.100194	0.381738
ENSG00000087086.15	FTL	-0.358644	0.000490687	0.00991434
ENSG00000087087.20	SRRT	-0.0153229	0.736468	0.923428
ENSG00000087088.20		-0.111835	0.0659805	0.305027
ENSG00000087095.13	NLK	0.00400836	0.930985	0.980887
ENSG00000087111.21		0.0233387	0.474221	0.794508
ENSG00000087116.16		-0.136291	0.138478	0.451829
ENSG00000087128.10	TMPRSS11E	0.162271	0.907123
ENSG00000087152.15		0.0315602	0.365481	0.713218
ENSG00000087157.19	PGS1	-0.032378	0.359133	0.706587
ENSG00000087191.13		0.0196962	0.439188	0.770724
ENSG00000087206.17	UIMC1	-0.0142063	0.721185	0.919408
ENSG00000087237.12	CETP	-0.369094	0.00365413	0.0445736
ENSG00000087245.13	MMP2	-0.104433	0.267653	0.616742
ENSG00000087250.9	MT3	-0.153595	0.483009	0.800169
ENSG00000087253.13	LPCAT2	0.0440234	0.541546	0.835292
ENSG00000087258.16	GNAO1	0.129633	0.414301	0.753603
ENSG00000087263.17	OGFOD1	0.029714	0.431396	0.76671
ENSG00000087266.17	SH3BP2	-0.158231	0.0129736	0.109116
ENSG00000087269.16	NOP14	0.0737398	0.184677	0.519185
ENSG00000087274.17		0.025295	0.450569	0.779721
ENSG00000087299.12	L2HGDH	-0.00428972	0.968809	0.991605
ENSG00000087301.9	TXNDC16	-0.0250411	0.77217	0.935424
ENSG00000087302.9	RTRAF	0.0102853	0.824671	0.951488
ENSG00000087303.18		-0.183124	0.0165203	0.128022
ENSG00000087338.5	GMCL1	0.0510069	0.291029	0.640281
ENSG00000087365.16	SF3B2	0.028455	0.282841	0.632023
ENSG00000087448.11	KLHL42	0.0512359	0.321339	0.672234
ENSG00000087460.26		0.0021117	0.924191	0.978542
ENSG00000087470.18		0.0228892	0.475631	0.795284
ENSG00000087494.16	PTHLH	0.375481	0.00688698	0.0706294
ENSG00000087495.17	PHACTR3	-0.25477	0.0854115	0.351695
ENSG00000087502.18		0.0397685	0.479815	0.798284
ENSG00000087510.7	TFAP2C	0.350517	0.000659841	0.0124234
ENSG00000087586.17		-0.130246	0.244787	0.591281
ENSG00000087589.16		-0.16451	0.0900463	0.361063
ENSG00000087842.11	PIR	0.221314	0.000702054	0.0129852
ENSG00000087884.14		0.0286328	0.49529	0.807395
ENSG00000087903.13	RFX2	0.205123	0.119211	0.418424
ENSG00000087995.16	METTL2A	0.0808846	0.174861	0.505141
ENSG00000088002.12	SULT2B1	0.35809	0.000159442	0.00423542
ENSG00000088035.18	ALG6	-0.013912	0.791056	0.942061
ENSG00000088038.19		0.0447445	0.256107	0.603583
ENSG00000088053.11	GP6	0.0772069	0.688689	0.907687
ENSG00000088179.9	PTPN4	0.0026459	0.968349	0.991491
ENSG00000088205.13	DDX18	0.0725093	0.0265569	0.173625
ENSG00000088247.17		0.0311511	0.45044	0.7796
ENSG00000088256.9	GNA11	0.123542	0.0214086	0.150462
ENSG00000088280.19		-0.0199724	0.621149	0.880412
ENSG00000088298.13	EDEM2	-0.0830737	0.0949087	0.371443
ENSG00000088305.18		-0.0469	0.764035	0.932638
ENSG00000088320.4	REM1	0.112853	0.259165	0.606732
ENSG00000088325.16	TPX2	-0.261514	0.0781176	0.336187
ENSG00000088340.17	FER1L4	0.0478764	0.709036	0.914467
ENSG00000088356.6	PDRG1	-0.0187252	0.72572	0.92104
ENSG00000088367.23	EPB41L1	0.154087	0.00317112	0.0401032
ENSG00000088386.17	SLC15A1	0.450215	0.466287
ENSG00000088387.19		0.00789858	0.905453	0.974866
ENSG00000088448.14	ANKRD10	-0.0508624	0.115391	0.410995
ENSG00000088451.11	TGDS	0.00956357	0.84054	0.957431
ENSG00000088538.13	DOCK3	-0.0627379	0.790168	0.941965
ENSG00000088543.15	C3orf18	0.0769986	0.198854	0.538999
ENSG00000088682.14	COQ9	0.0134046	0.64985	0.89364
ENSG00000088726.16	TMEM40	0.3182	0.052678	0.268451
ENSG00000088727.12		0.194582	0.116742	0.413699
ENSG00000088756.13	ARHGAP28	-0.147253	0.118949	0.418066
ENSG00000088766.12	CRLS1	-0.0325835	0.245222	0.591853
ENSG00000088782.5	DEFB127
ENSG00000088808.18	PPP1R13B	0.0234372	0.598338	0.866737
ENSG00000088812.18	ATRN	0.132759	0.00588246	0.063426
ENSG00000088826.18	SMOX	0.257518	0.0218312	0.152751
ENSG00000088827.12		-0.697789	8.50888e-09	1.78627e-06
ENSG00000088832.17		-0.0284693	0.492279	0.805521
ENSG00000088833.17		0.0336753	0.199691	0.539692
ENSG00000088836.14	SLC4A11	0.283998	0.0464302	0.248044
ENSG00000088854.12		0.0197817	0.692274	0.908989
ENSG00000088876.13	ZNF343	0.0273105	0.692651	0.909181
ENSG00000088881.21		0.174293	0.00824288	0.0801124
ENSG00000088882.8	CPXM1	-0.30521	0.103299	0.388664
ENSG00000088888.18	MAVS	-0.0164635	0.71289	0.915515
ENSG00000088899.15		0.070367	0.165213	0.492234
ENSG00000088926.14	F11	-0.59124	0.000103824	0.0030503
ENSG00000088930.8	XRN2	0.0228324	0.442059	0.772783
ENSG00000088970.16	KIZ	0.0342803	0.472516	0.794076
ENSG00000088986.11	DYNLL1	0.0868666	0.182215	0.516383
ENSG00000088992.18	TESC	0.217889	0.0275725	0.177865
ENSG00000089006.16		-0.0807634	0.0200375	0.144268
ENSG00000089009.15		0.0390646	0.364896	0.712582
ENSG00000089012.14	SIRPG	-1.10708	1.70432e-07	1.92676e-05
ENSG00000089022.14	MAPKAPK5	0.0521364	0.205293	0.545535
ENSG00000089041.17	P2RX7	-0.463595	5.95467e-06	0.00031019
ENSG00000089048.14		0.112924	0.0440049	0.240509
ENSG00000089050.16	RBBP9	0.0672825	0.128203	0.43381
ENSG00000089053.13	ANAPC5	0.0272125	0.356343	0.704124
ENSG00000089057.15	SLC23A2	-0.00524517	0.921799	0.978072
ENSG00000089060.11		-0.0967177	0.0697938	0.314889
ENSG00000089063.15	TMEM230	-0.0146518	0.421446	0.75845
ENSG00000089091.16		0.206593	0.136483	0.448315
ENSG00000089094.19		-0.119472	0.0265899	0.173726
ENSG00000089101.19	CFAP61	0.270315	0.155274	0.477748
ENSG00000089116.4	LHX5	0.00414912	0.998935
ENSG00000089123.16	TASP1	0.171201	0.00500137	0.0563876
ENSG00000089127.14		-0.351587	1.66347e-06	0.000112649
ENSG00000089154.11	GCN1	-0.0101071	0.822371	0.950557
ENSG00000089157.16	RPLP0	0.0113921	0.821321	0.950469
ENSG00000089159.16		0.0842922	0.0202151	0.144986
ENSG00000089163.4	SIRT4	-0.0948547	0.4819	0.799342
ENSG00000089169.15	RPH3A	-0.0262231	0.99327
ENSG00000089177.19	KIF16B	0.0664882	0.327187	0.677247
ENSG00000089195.15	TRMT6	0.105825	0.0974819	0.376978
ENSG00000089199.10	CHGB	-0.027254	0.92738	0.978906
ENSG00000089220.5	PEBP1	0.0250803	0.25551	0.602959
ENSG00000089225.20	TBX5	-0.0345451	0.715244	0.916528
ENSG00000089234.16	BRAP	0.0185352	0.770087	0.934638
ENSG00000089248.7	ERP29	-0.0598124	0.070932	0.317907
ENSG00000089250.19		0.293895	0.11811	0.41679
ENSG00000089280.19	FUS	-0.0721224	0.0619826	0.294189
ENSG00000089289.16	IGBP1	0.00834599	0.758865	0.930432
ENSG00000089327.15	FXYD5	-0.113758	0.108295	0.398429
ENSG00000089335.21		-0.0183549	0.519185	0.822612
ENSG00000089351.14		-0.130814	0.00843585	0.0811985
ENSG00000089356.18		0.288891	0.000310434	0.00697324
ENSG00000089472.16		0.132106	0.0414707	0.232655
ENSG00000089486.17	CDIP1	-0.0256396	0.650967	0.894146
ENSG00000089505.17		0.0363157	0.89123	0.970599
ENSG00000089558.9	KCNH4
ENSG00000089597.18	GANAB	-0.00286517	0.869219	0.963936
ENSG00000089639.11	GMIP	-0.266867	0.000590383	0.0113706
ENSG00000089682.16		0.0917623	0.153235	0.474832
ENSG00000089685.15	BIRC5	-0.104017	0.494529	0.807008
ENSG00000089692.9	LAG3	-0.68555	1.58353e-07	1.85715e-05
ENSG00000089693.10		0.0506706	0.141643	0.45683
ENSG00000089723.10	OTUB2	0.0365427	0.844102	0.958214
ENSG00000089737.17		0.0250636	0.167604	0.495774
ENSG00000089775.11		-0.0835698	0.253189	0.600113
ENSG00000089818.18	NECAP1	0.0050833	0.891289	0.970599
ENSG00000089820.16		-0.195377	0.0188355	0.139272
ENSG00000089847.12		-0.0919688	0.522641	0.824637
ENSG00000089876.12	DHX32	0.0590218	0.160653	0.486383
ENSG00000089902.10	RCOR1	-0.0529872	0.305473	0.655897
ENSG00000089916.18	GPATCH2L	-0.0106978	0.852371	0.960085
ENSG00000090006.18	LTBP4	0.132592	0.130763	0.438165
ENSG00000090013.11	BLVRB	-0.067084	0.214687	0.557856
ENSG00000090020.11	SLC9A1	-0.0152268	0.793472	0.942154
ENSG00000090054.15		0.0423965	0.10411	0.390353
ENSG00000090060.18		0.0438124	0.250319	0.596747
ENSG00000090061.17	CCNK	0.0239547	0.498814	0.809493
ENSG00000090097.21		0.032857	0.622012	0.880871
ENSG00000090104.12	RGS1	0.0795051	0.678781	0.904791
ENSG00000090238.12	YPEL3	-0.0730671	0.171054	0.501177
ENSG00000090263.16	MRPS33	-0.00968823	0.849675	0.959335
ENSG00000090266.13	NDUFB2	0.00724505	0.845217	0.958533
ENSG00000090273.14	NUDC	0.123298	0.117805	0.416134
ENSG00000090316.16	MAEA	-0.0297733	0.351091	0.699773
ENSG00000090339.9	ICAM1	-0.203499	0.0412706	0.23207
ENSG00000090372.15	STRN4	0.0189381	0.682747	0.906397
ENSG00000090376.11	IRAK3	-0.0500491	0.409404	0.751016
ENSG00000090382.7	LYZ	-0.628525	4.43194e-06	0.000247446
ENSG00000090402.8	SI
ENSG00000090432.7	MUL1	0.0120027	0.800979	0.94412
ENSG00000090447.12	TFAP4	0.0628388	0.47959	0.798131
ENSG00000090470.15	PDCD7	0.00218015	0.961674	0.989268
ENSG00000090487.11	SPG21	-0.043002	0.208306	0.548609
ENSG00000090512.12	FETUB	0	1
ENSG00000090520.11		0.0894891	0.0642599	0.301109
ENSG00000090530.10	P3H2	-0.242722	0.00924924	0.0869468
ENSG00000090534.20	THPO	-0.0693926	0.827149
ENSG00000090539.15		0.0505084	0.612682	0.875546
ENSG00000090554.13	FLT3LG	-0.200821	0.00279916	0.0364081
ENSG00000090565.17	RAB11FIP3	0.0188811	0.685914	0.907331
ENSG00000090581.10		-0.0362638	0.321504	0.672312
ENSG00000090612.22	ZNF268	0.0487967	0.411974	0.751897
ENSG00000090615.15		-0.054205	0.220313	0.563891
ENSG00000090621.14		-0.0525607	0.115677	0.411247
ENSG00000090659.18	CD209	-0.392505	0.00964504	0.0893944
ENSG00000090661.12	CERS4	0.146852	0.0997012	0.38134
ENSG00000090674.16	MCOLN1	-0.240605	0.00118565	0.0190293
ENSG00000090686.16	USP48	-0.0300722	0.387089	0.731954
ENSG00000090776.6	EFNB1	0.00229939	0.977518	0.994092
ENSG00000090857.14	PDPR	0.0190528	0.7509	0.927349
ENSG00000090861.17	AARS1	0.0265793	0.382747	0.728207
ENSG00000090863.12	GLG1	0.0378005	0.20072	0.540518
ENSG00000090889.12	KIF4A	-0.173845	0.406198	0.747791
ENSG00000090905.19	TNRC6A	-0.0106007	0.777659	0.937002
ENSG00000090924.15	PLEKHG2	-0.0594138	0.477887	0.797094
ENSG00000090932.11	DLL3	-0.0707392	0.981847
ENSG00000090971.5	NAT14	0.148777	0.139028	0.452568
ENSG00000090975.12		-0.0639673	0.461842	0.787543
ENSG00000090989.18	EXOC1	0.0131371	0.689653	0.907776
ENSG00000091009.8	RBM27	0.0638426	0.271595	0.621122
ENSG00000091010.6	POU4F3
ENSG00000091039.17	OSBPL8	0.0177531	0.806663	0.945721
ENSG00000091073.19		0.109779	0.17453	0.504932
ENSG00000091106.19	NLRC4	-0.277638	0.0403707	0.22856
ENSG00000091127.14	PUS7	0.105974	0.162878	0.490093
ENSG00000091128.13	LAMB4	-0.215449	0.650752
ENSG00000091129.21		-0.00716465	0.936476	0.982781
ENSG00000091136.14		-0.137302	0.0349992	0.20848
ENSG00000091137.14	SLC26A4	-0.0836061	0.700427	0.911375
ENSG00000091138.13	SLC26A3	-0.0262231	0.99327
ENSG00000091140.14		0.052421	0.127468	0.433001
ENSG00000091157.13		-0.0436499	0.549918	0.840866
ENSG00000091164.13	TXNL1	0.0251523	0.501881	0.811584
ENSG00000091181.20	IL5RA	0.244391	0.148099	0.466411
ENSG00000091262.15		-0.112054	0.0534329	0.270616
ENSG00000091317.8	CMTM6	0.0374731	0.351415	0.699792
ENSG00000091409.15		0.150907	0.0318548	0.195649
ENSG00000091428.18	RAPGEF4	-0.0478901	0.586302	0.861499
ENSG00000091436.17	MAP3K20	0.132792	0.00438138	0.0509857
ENSG00000091482.8	SMPX	0.184453	0.531063	0.828339
ENSG00000091483.7		0.0426513	0.229582	0.573848
ENSG00000091490.11	SEL1L3	-0.0807037	0.148349	0.466631
ENSG00000091513.16	TF	0.0569286	0.709341	0.914637
ENSG00000091527.16		-0.0527318	0.238891	0.585111
ENSG00000091536.19		-0.0917658	0.497726	0.808701
ENSG00000091542.9	ALKBH5	0.0782655	0.0570069	0.279976
ENSG00000091583.11	APOH	-0.0665162	0.695373	0.909893
ENSG00000091592.16		-0.0323422	0.54757	0.839183
ENSG00000091622.16	PITPNM3	0.137312	0.0602703	0.288871
ENSG00000091640.8	SPAG7	0.0517533	0.0920618	0.365128
ENSG00000091651.9	ORC6	-0.120963	0.29241	0.641394
ENSG00000091656.19	ZFHX4	-0.0178801	0.990898
ENSG00000091664.9	SLC17A6
ENSG00000091704.10	CPA1	-0.0399139	0.965632
ENSG00000091732.17	ZC3HC1	-0.0276937	0.649178	0.893215
ENSG00000091831.24		0.0801666	0.597813	0.866602
ENSG00000091844.8	RGS17	0.135324	0.631015	0.885082
ENSG00000091879.14	ANGPT2	0.282583	0.0106587	0.0954249
ENSG00000091947.10	TMEM101	0.0206178	0.601954	0.868929
ENSG00000091972.18	CD200	0.190171	0.0101579	0.0925543
ENSG00000091986.16	CCDC80	0.129914	0.302469	0.651945
ENSG00000092009.10	CMA1	-0.178117	0.498914	0.809556
ENSG00000092010.15	PSME1	-0.203774	2.70198e-07	2.74384e-05
ENSG00000092020.10		-0.0458549	0.281653	0.630894
ENSG00000092036.18		-0.0797218	0.0147834	0.118862
ENSG00000092051.17		-0.0726183	0.486756	0.801865
ENSG00000092054.13	MYH7	-0.099027	0.97459
ENSG00000092067.5		-0.0686548	0.982382
ENSG00000092068.20		-0.0734641	0.26216	0.610621
ENSG00000092094.11	OSGEP	-0.0112278	0.780227	0.937997
ENSG00000092096.17		0.133912	0.0583936	0.283632
ENSG00000092098.17		-0.071509	0.149124	0.467876
ENSG00000092108.21		-0.00721709	0.806171	0.945666
ENSG00000092140.16	G2E3	0.0137876	0.846982	0.958827
ENSG00000092148.13		0.0661441	0.12761	0.433044
ENSG00000092199.17		0.0322362	0.346101	0.69406
ENSG00000092200.12		-0.66208	0.00697794	0.0710761
ENSG00000092201.10	SUPT16H	0.0247075	0.3755	0.721928
ENSG00000092203.15	TOX4	0.0303036	0.372357	0.719124
ENSG00000092208.17		-0.0194823	0.711693	0.915515
ENSG00000092295.12	TGM1	0.372134	0.00376589	0.0454876
ENSG00000092330.18		-0.0337842	0.244582	0.59092
ENSG00000092345.14	DAZL	-0.0524246	0.984176
ENSG00000092377.15	TBL1Y	0.503797	0.106156	0.394202
ENSG00000092421.17	SEMA6A	0.131699	0.272692	0.622
ENSG00000092439.16	TRPM7	-0.0183371	0.66178	0.898091
ENSG00000092445.12	TYRO3	-0.116976	0.192269	0.529261
ENSG00000092470.12	WDR76	-0.127021	0.218911	0.562995
ENSG00000092529.25	CAPN3	-0.309703	2.37782e-06	0.000152653
ENSG00000092531.10	SNAP23	-0.0602528	0.00565576	0.0617107
ENSG00000092607.15	TBX15	0.0349752	0.969935
ENSG00000092621.13	PHGDH	0.143465	0.14817	0.466413
ENSG00000092758.18	COL9A3	-0.0446485	0.737243	0.923799
ENSG00000092820.18		0.214565	0.00309205	0.0393164
ENSG00000092841.19	MYL6	0.0520394	0.19145	0.528272
ENSG00000092847.13		0.0164259	0.798858	0.943736
ENSG00000092850.12	TEKT2	0.299101	0.102599	0.387386
ENSG00000092853.14	CLSPN	-0.326846	0.191736	0.528463
ENSG00000092871.17	RFFL	-0.0723059	0.162217	0.488863
ENSG00000092929.12		-0.0238491	0.818227	0.949374
ENSG00000092931.11		0.00742603	0.860982	0.962507
ENSG00000092964.18	DPYSL2	-0.0996843	0.203319	0.543447
ENSG00000092969.12	TGFB2	0.10519	0.255693	0.603209
ENSG00000092978.11	GPATCH2	0.105812	0.103784	0.389619
ENSG00000093000.19	NUP50	-0.00672192	0.867575	0.963936
ENSG00000093009.11	CDC45	-0.330128	0.052947	0.269328
ENSG00000093010.14		-0.00797131	0.879406	0.966817
ENSG00000093072.18		-0.376209	1.2015e-05	0.000555576
ENSG00000093100.13		0.137411	0.157171	0.481044
ENSG00000093134.15		0.0342317	0.855946	0.961202
ENSG00000093144.19	ECHDC1	-0.0726293	0.0795725	0.339732
[truncated: 58,718 more rows]
